# Supplementary material for: ﻿Taxonomic notes on the genus Aprostocetus Westwood (Hymenoptera, Eulophidae) from China, with the description of a new species
Source: Zookeys. 2025 Sep 26;1253:277–304. doi: 10.3897/zookeys.1253.163155 (PMC12495427; doi:10.3897/zookeys.1253.163155)
Supplement: XML Treatment for Aprostocetus maculosus [file zookeys.1253.163155-treatment1.xml]

<!DOCTYPE tp:taxon-treatment
  PUBLIC "-//TaxonX//DTD Taxonomic Treatment Publishing DTD v0 20100105//EN" "tax-treatment-NSO.dtd">
<tp:taxon-treatment xmlns:tp="http://www.plazi.org/taxpub"><tp:treatment-meta><kwd-group><label>Taxon classification</label><kwd>
                <named-content content-type="kingdom">Animalia</named-content>
              </kwd><kwd>
                <named-content content-type="order">Hymenoptera</named-content>
              </kwd><kwd>
                <named-content content-type="family">Eulophidae</named-content>
              </kwd></kwd-group><mixed-citation publication-type="journal"><person-group><name><surname>Li</surname><given-names>Wen-Jian</given-names></name><name><surname>Liu</surname><given-names>Rui</given-names></name><name><surname>Chen</surname><given-names>Zhi-Peng</given-names></name><name><surname>Zu</surname><given-names>Guo-Hao</given-names></name><name><surname>Li</surname><given-names>Cheng-De</given-names></name></person-group><article-title>﻿Taxonomic notes on the genus <italic><tp:taxon-name><tp:taxon-name-part taxon-name-part-type="genus" reg="Aprostocetus">Aprostocetus</tp:taxon-name-part></tp:taxon-name></italic> Westwood (<tp:taxon-name><tp:taxon-name-part taxon-name-part-type="order">Hymenoptera</tp:taxon-name-part></tp:taxon-name>, <tp:taxon-name><tp:taxon-name-part taxon-name-part-type="family">Eulophidae</tp:taxon-name-part></tp:taxon-name>) from China, with the description of a new species</article-title><source>Zookeys</source><day>26</day><month>09</month><year>2025</year><volume>1253</volume><fpage>277</fpage><lpage>304</lpage><pub-id pub-id-type="doi">10.3897/zookeys.1253.163155</pub-id></mixed-citation></tp:treatment-meta><tp:nomenclature><label>﻿</label><tp:taxon-name><object-id xmlns:xlink="http://www.w3.org/1999/xlink" content-type="arpha" xlink:type="simple">C17F1EFC-0D7F-5A1C-A2FA-096CEF679778</object-id>
              <tp:taxon-name-part taxon-name-part-type="genus" reg="Aprostocetus">Aprostocetus</tp:taxon-name-part>
              <tp:taxon-name-part taxon-name-part-type="species" reg="maculosus">maculosus</tp:taxon-name-part>
              <object-id xmlns:xlink="http://www.w3.org/1999/xlink" content-type="zoobank" xlink:type="simple">https://zoobank.org/7813B3B4-88CA-4149-92C6-8174ADF7F262</object-id>
            </tp:taxon-name><tp:taxon-status xmlns:xlink="http://www.w3.org/1999/xlink" xlink:type="simple">sp. nov.</tp:taxon-status><xref ref-type="fig" rid="F1">Figs 1–6</xref></tp:nomenclature><tp:treatment-sec sec-type="type material" id="SECID0ES4AG"><title>Type material.</title><p><bold><italic>Holotype</italic></bold>, female [on card], China • Hainan Province, Hainan Limushan Forest Park, 30.IV.2021, Gang Fu, Ming-Rui Li, by sweeping. Deposited in <abbrev xmlns:xlink="http://www.w3.org/1999/xlink" xlink:title="Yancheng Teachers University" id="ABBRID0E44AG" xlink:type="simple">YCTU</abbrev>. <bold><italic>Paratypes</italic></bold>: • 5 females, 3 males: [2 females, 2 males on cards], same data as holotype; [1 female, 1 male on cards], • <bold>Hainan Province</bold>, Chengmai County, Jinjiang Town, 24.IV.2021, Gang Fu, Ming-Rui Li, by yellow-pan trapping; [2 females on slides], • <bold>Hainan Province</bold>, Wuzhishan City, Qianchi Village, 24.IV.2021, Gang Fu, Ming-Rui Li, by sweeping. All deposited in <abbrev xmlns:xlink="http://www.w3.org/1999/xlink" xlink:title="Yancheng Teachers University" id="ABBRID0EI5AG" xlink:type="simple">YCTU</abbrev>.</p></tp:treatment-sec><tp:treatment-sec sec-type="diagnosis" id="SECID0EM5AG"><title>Diagnosis.</title><p>Mesosoma with area surrounding median line black; metasoma black with two yellow spots on 1<sup>st</sup>−5<sup>th</sup> gastral tergites dorsally; mid lobe of mesoscutum with two rows of adnotaular setae on each side, each row with 5–6 setae. Among Chinese species of <italic><tp:taxon-name><tp:taxon-name-part taxon-name-part-type="genus" reg="Aprostocetus">Aprostocetus</tp:taxon-name-part></tp:taxon-name></italic>, <italic><tp:taxon-name><tp:taxon-name-part taxon-name-part-type="genus" reg="Aprostocetus">A.</tp:taxon-name-part> <tp:taxon-name-part taxon-name-part-type="species" reg="maculosus">maculosus</tp:taxon-name-part></tp:taxon-name></italic> is similar to <italic><tp:taxon-name><tp:taxon-name-part taxon-name-part-type="genus" reg="Aprostocetus">A.</tp:taxon-name-part> <tp:taxon-name-part taxon-name-part-type="species" reg="pinus">pinus</tp:taxon-name-part></tp:taxon-name></italic> in having a yellow body with black markings but can be separated from this species by the following combination of characters: area surrounding median line black (vs yellow); mid lobe of mesoscutum with two rows of adnotaular setae on each sided (vs one row). Among non-Chinese species, <italic><tp:taxon-name><tp:taxon-name-part taxon-name-part-type="genus" reg="Aprostocetus">A.</tp:taxon-name-part> <tp:taxon-name-part taxon-name-part-type="species" reg="maculosus">maculosus</tp:taxon-name-part></tp:taxon-name></italic> is similar to <italic><tp:taxon-name><tp:taxon-name-part taxon-name-part-type="genus" reg="Aprostocetus">A.</tp:taxon-name-part> <tp:taxon-name-part taxon-name-part-type="species" reg="narius">narius</tp:taxon-name-part></tp:taxon-name></italic> Narendran, 2007 in its yellow body with black markings but can be separated from this species by the following combination of characters: <abbrev xmlns:xlink="http://www.w3.org/1999/xlink" xlink:title="minimum distance between lateral ocelli" id="ABBRID0EJABG" xlink:type="simple">POL</abbrev> 1.7–2.0 × <abbrev xmlns:xlink="http://www.w3.org/1999/xlink" xlink:title="minimum distance between lateral ocellus and eye margin" id="ABBRID0ENABG" xlink:type="simple">OOL</abbrev> (vs 4.5×); mandibles distinctly tridentate (vs bidentate); propodeum with median carina broad and short (vs absent).</p></tp:treatment-sec><tp:treatment-sec sec-type="description" id="SECID0ERABG"><title>Description.</title><p><bold>Female.</bold> Body (Fig. <xref ref-type="fig" rid="F1">1</xref>) length 1.9–2.2 (2.2) mm. Head and mesosoma mainly yellow, scape posterior 1/3 brown on dorsal side, pedicellus and flagellum brown; area surrounding ocelli dark brown; occiput black; anterior 1/3 of pronotum black; area surrounding median line, anteromedial area of mid lobe of mesoscutum in some specimens, notaulus, anterior part of scapula and axillae black, usually reddish-brown areas around these black areas; area between submedian grooves mainly reddish-brown except anteromedial area dark brown, only anteromedial area reddish-brown in some specimens; dorsellum yellowish-white; propodeum black; legs yellow except terminal tarsomere brown; wings hyaline, veins brown. Metasoma yellow ventrally and laterally, black with two yellow spots on 1<sup>st</sup>−5<sup>th</sup> gastral tergites dorsally, sometimes two yellow markings connected to form one yellow marking, 6<sup>th</sup> and 7<sup>th</sup> gastral tergites mainly yellow, only the end black; ovipositor sheaths black.</p><fig id="F1" position="float" orientation="portrait"><object-id xmlns:xlink="http://www.w3.org/1999/xlink" content-type="doi" xlink:type="simple">10.3897/zookeys.1253.163155.figures1-6</object-id><object-id xmlns:xlink="http://www.w3.org/1999/xlink" content-type="arpha" xlink:type="simple">6B741C51-3633-51E5-A91A-F56A86E91686</object-id><label>Figures 1–6.</label><caption><p><italic><tp:taxon-name><tp:taxon-name-part taxon-name-part-type="genus" reg="Aprostocetus">Aprostocetus</tp:taxon-name-part> <tp:taxon-name-part taxon-name-part-type="species" reg="maculosus">maculosus</tp:taxon-name-part></tp:taxon-name></italic> sp. nov. 1. Holotype, female, habitus, dorsal view; 2. Paratype, male, habitus, lateral view; 3. Mesosoma, dorsal view; 4. Antenna, lateral view; 5. Legs, lateral view, from left to right: fore, mid, and hind legs; 6. Fore and hind wings, dorsal view.</p></caption><graphic xmlns:xlink="http://www.w3.org/1999/xlink" xlink:href="zookeys-1253-277_article-163155__-g001.jpg" position="float" orientation="portrait" xlink:type="simple" id="oo_1424781.jpg"><uri content-type="original_file" xlink:type="simple">https://binary.pensoft.net/fig/1424781</uri></graphic></fig><p>Head in dorsal view (Fig. <xref ref-type="fig" rid="F1">1</xref>), 1.8–2.2 × (1.8×) as broad as long, slightly broader than mesosoma. Frons with a median line, not depressed, without reticulation; <abbrev xmlns:xlink="http://www.w3.org/1999/xlink" xlink:title="minimum distance between lateral ocelli" id="ABBRID0EDCBG" xlink:type="simple">POL</abbrev> 1.7–2.0 × (1.9×) <abbrev xmlns:xlink="http://www.w3.org/1999/xlink" xlink:title="minimum distance between lateral ocellus and eye margin" id="ABBRID0EHCBG" xlink:type="simple">OOL</abbrev>, <abbrev xmlns:xlink="http://www.w3.org/1999/xlink" xlink:title="minimum distance between lateral ocellus and eye margin" id="ABBRID0ELCBG" xlink:type="simple">OOL</abbrev> 1.8–2.0 × (2.0×) <abbrev xmlns:xlink="http://www.w3.org/1999/xlink" xlink:title="longest diameter of a lateral ocellus" id="ABBRID0EPCBG" xlink:type="simple">OD</abbrev>. Malar sulcus straight; malar space 0.65 × as long as eye; mouth cavity 1.3 × as wide as malar space. Anterior margin of clypeus bidentate, mandibles distinctly tridentate. Lower edge of antennal torulus above ventral edge of eyes. Antenna (Fig. <xref ref-type="fig" rid="F1">4</xref>) with scape shorter than an eye, not reaching vertex, 4.0–4.3 × (4.3×) as long as broad, pedicellus shorter than to as long as F1, 1.8–2.1 × (1.8×) as long as broad, F1 longer than F2 and F3, F1−F3: 2.0–2.5 × (2.5×), 2.0–2.1 × (2.0×), 1.6–2.0 × (1.7×) as long as broad respectively; clava slightly shorter than to as long as F2 and F3 combined, 2.8–3.1 × (3.1×) as long as broad, terminal spine shorter than C3, 0.3–0.4 × (0.4×) as long as C3, flagellum with short setae and numerous sensilla on each segment.</p><p>Mesosoma (Figs <xref ref-type="fig" rid="F1">1</xref>, <xref ref-type="fig" rid="F1">3</xref>) 1.3–1.5 × (1.4×) as long as broad. Pronotum short, arched. Mid lobe of mesoscutum 1.2 × as broad as long, median line distinct, reticulation fine, with 2 rows of adnotaular setae on each side, each row with 5–6 setae. Scutellum 1.4 × as broad as long, anterior pair of setae situated behind middle, submedian grooves and sublateral grooves distinct, distance between submedian grooves broader than distance between submedian grooves and sublateral grooves. Dorsellum partly covered by hind edge of scutellum, 4.0 × as broad as long. Propodeum medially slightly shorter than dorsellum, median carina broad and short, reticulation fine, spiracle subcircular, moderate size, almost touching hind edge of metanotum, callus with three to four setae on each side. Legs (Fig. <xref ref-type="fig" rid="F1">5</xref>) slender, spur of metatibia slightly shorter than the length of metabasitarsus. Forewing (Fig. <xref ref-type="fig" rid="F1">6</xref>) 2.0–2.4 × (2.2×) as long as broad, <abbrev xmlns:xlink="http://www.w3.org/1999/xlink" xlink:title="submarginal vein" id="ABBRID0EJDBG" xlink:type="simple">SMV</abbrev> with three to four (three) dorsal setae, costal cell relatively broad, shorter than <abbrev xmlns:xlink="http://www.w3.org/1999/xlink" xlink:title="marginal vein" id="ABBRID0ENDBG" xlink:type="simple">MV</abbrev>, 0.8 × as long as <abbrev xmlns:xlink="http://www.w3.org/1999/xlink" xlink:title="marginal vein" id="ABBRID0ERDBG" xlink:type="simple">MV</abbrev>; <abbrev xmlns:xlink="http://www.w3.org/1999/xlink" xlink:title="marginal vein" id="ABBRID0EVDBG" xlink:type="simple">MV</abbrev> 3.5–4.0 × (3.9×) as long as <abbrev xmlns:xlink="http://www.w3.org/1999/xlink" xlink:title="stigmal vein" id="ABBRID0EZDBG" xlink:type="simple">STV</abbrev>; speculum closed and extending below <abbrev xmlns:xlink="http://www.w3.org/1999/xlink" xlink:title="marginal vein" id="ABBRID0E4DBG" xlink:type="simple">MV</abbrev>.</p><p>Gastral petiole present and transverse. Gaster (Fig. <xref ref-type="fig" rid="F1">1</xref>) lanceolate, 1.8–2.0 × (1.8×) as long as head and mesosoma combined, 2.8–3.2 × (3.0×) as long as broad, longest seta of each cercus 2.0 × longer than the second longest seta. Ovipositor sheaths distinctly extending beyond tip of metasoma, approx. as long as 7<sup>th</sup> gastral tergite.</p><p><bold>Male.</bold> Very similar to female. Body (Fig. <xref ref-type="fig" rid="F1">2</xref>) length 1.4 mm. Metasoma sometimes with more extensive black markings (Fig. <xref ref-type="fig" rid="F1">2</xref>). Antenna with scape 3.5 × as long as broad, ventral plaque placed in the middle, 0.34 × as long as scape; pedicellus longer than F1, 1.7 × as long as broad; flagellum with numerous long setae at base of each segment, F1−F4: 1.4×, 2.2×, 2.7×, 2.7 × as long as broad respectively; clava 7.1 × as long as broad, terminal spine short; sensilla numerous, oblong. Mesosoma 1.56 × as long as broad. Forewing with costal cell slightly shorter than <abbrev xmlns:xlink="http://www.w3.org/1999/xlink" xlink:title="marginal vein" id="ABBRID0EVEBG" xlink:type="simple">MV</abbrev>, <abbrev xmlns:xlink="http://www.w3.org/1999/xlink" xlink:title="marginal vein" id="ABBRID0EZEBG" xlink:type="simple">MV</abbrev> 3.2 × as long as <abbrev xmlns:xlink="http://www.w3.org/1999/xlink" xlink:title="stigmal vein" id="ABBRID0E4EBG" xlink:type="simple">STV</abbrev>. Metasoma slightly longer than mesosoma, 2.4 × as long as broad.</p></tp:treatment-sec><tp:treatment-sec sec-type="host" id="SECID0EBFBG"><title>Host.</title><p>Unknown.</p></tp:treatment-sec><tp:treatment-sec sec-type="distribution" id="SECID0EGFBG"><title>Distribution.</title><p>China (Guangdong, Hainan, Guangxi).</p></tp:treatment-sec><tp:treatment-sec sec-type="etymology" id="SECID0ELFBG"><title>Etymology.</title><p>The epithet <italic><tp:taxon-name><tp:taxon-name-part taxon-name-part-type="genus" reg="Aprostocetus"/><tp:taxon-name-part taxon-name-part-type="species" reg="maculosus">maculosus</tp:taxon-name-part></tp:taxon-name></italic> refers to the many spots of the gaster dorsally.</p></tp:treatment-sec></tp:taxon-treatment>
