# Supplementary material for: ﻿Taxonomic notes on the genus Aprostocetus Westwood (Hymenoptera, Eulophidae) from China, with the description of a new species
Source: Zookeys. 2025 Sep 26;1253:277–304. doi: 10.3897/zookeys.1253.163155 (PMC12495427; doi:10.3897/zookeys.1253.163155)
Supplement: XML Treatment for Aprostocetus ligus [file zookeys.1253.163155-treatment2.xml]

<!DOCTYPE tp:taxon-treatment
  PUBLIC "-//TaxonX//DTD Taxonomic Treatment Publishing DTD v0 20100105//EN" "tax-treatment-NSO.dtd">
<tp:taxon-treatment xmlns:tp="http://www.plazi.org/taxpub"><tp:treatment-meta><kwd-group><label>Taxon classification</label><kwd>
                <named-content content-type="kingdom">Animalia</named-content>
              </kwd><kwd>
                <named-content content-type="order">Hymenoptera</named-content>
              </kwd><kwd>
                <named-content content-type="family">Eulophidae</named-content>
              </kwd></kwd-group><mixed-citation publication-type="journal"><person-group><name><surname>Li</surname><given-names>Wen-Jian</given-names></name><name><surname>Liu</surname><given-names>Rui</given-names></name><name><surname>Chen</surname><given-names>Zhi-Peng</given-names></name><name><surname>Zu</surname><given-names>Guo-Hao</given-names></name><name><surname>Li</surname><given-names>Cheng-De</given-names></name></person-group><article-title>﻿Taxonomic notes on the genus <italic><tp:taxon-name><tp:taxon-name-part taxon-name-part-type="genus" reg="Aprostocetus">Aprostocetus</tp:taxon-name-part></tp:taxon-name></italic> Westwood (<tp:taxon-name><tp:taxon-name-part taxon-name-part-type="order">Hymenoptera</tp:taxon-name-part></tp:taxon-name>, <tp:taxon-name><tp:taxon-name-part taxon-name-part-type="family">Eulophidae</tp:taxon-name-part></tp:taxon-name>) from China, with the description of a new species</article-title><source>Zookeys</source><day>26</day><month>09</month><year>2025</year><volume>1253</volume><fpage>277</fpage><lpage>304</lpage><pub-id pub-id-type="doi">10.3897/zookeys.1253.163155</pub-id></mixed-citation></tp:treatment-meta><tp:nomenclature><label>﻿</label><tp:taxon-name><object-id xmlns:xlink="http://www.w3.org/1999/xlink" content-type="arpha" xlink:type="simple">4C82A7B5-7A99-566C-930D-D946D6D204AC</object-id>
              <tp:taxon-name-part taxon-name-part-type="genus" reg="Aprostocetus">Aprostocetus</tp:taxon-name-part>
              <tp:taxon-name-part taxon-name-part-type="species" reg="ligus">ligus</tp:taxon-name-part>
            </tp:taxon-name><tp:taxon-authority>(Walker, 1839)</tp:taxon-authority><xref ref-type="fig" rid="F2">Figs 7–9</xref><tp:nomenclature-citation-list><tp:nomenclature-citation><tp:taxon-name>
                  <tp:taxon-name-part taxon-name-part-type="genus" reg="Cirrospilus">Cirrospilus</tp:taxon-name-part> <tp:taxon-name-part taxon-name-part-type="species" reg="ligus">ligus</tp:taxon-name-part></tp:taxon-name><comment>Walker, 1839a: 300.</comment></tp:nomenclature-citation><tp:nomenclature-citation><tp:taxon-name>
                  <tp:taxon-name-part taxon-name-part-type="genus" reg="Cirrospilus">Cirrospilus</tp:taxon-name-part> <tp:taxon-name-part taxon-name-part-type="species" reg="oxathres">oxathres</tp:taxon-name-part></tp:taxon-name><comment>Walker, 1839a: 299. [Synonymized by <xref ref-type="bibr" rid="B29">Graham 1987</xref>: 335]</comment></tp:nomenclature-citation><tp:nomenclature-citation><tp:taxon-name>
                  <tp:taxon-name-part taxon-name-part-type="genus" reg="Tetrastichus">Tetrastichus</tp:taxon-name-part> <tp:taxon-name-part taxon-name-part-type="species" reg="ligus">ligus</tp:taxon-name-part></tp:taxon-name><comment>: <xref ref-type="bibr" rid="B58">Walker 1846</xref>: 76.</comment></tp:nomenclature-citation><tp:nomenclature-citation><tp:taxon-name>
                  <tp:taxon-name-part taxon-name-part-type="genus" reg="Tetrastichus">Tetrastichus</tp:taxon-name-part> <tp:taxon-name-part taxon-name-part-type="species" reg="oxathres">oxathres</tp:taxon-name-part></tp:taxon-name><comment>: <xref ref-type="bibr" rid="B59">Walker 1848</xref>: 148.</comment></tp:nomenclature-citation><tp:nomenclature-citation><tp:taxon-name>
                  <tp:taxon-name-part taxon-name-part-type="genus" reg="Aprostocetus">Aprostocetus</tp:taxon-name-part> <tp:taxon-name-part taxon-name-part-type="species" reg="oxathres">oxathres</tp:taxon-name-part></tp:taxon-name><comment>: <xref ref-type="bibr" rid="B27">Graham 1961</xref>: 60.</comment></tp:nomenclature-citation><tp:nomenclature-citation><tp:taxon-name>
                  <tp:taxon-name-part taxon-name-part-type="genus" reg="Aprostocetus">Aprostocetus</tp:taxon-name-part> <tp:taxon-name-part taxon-name-part-type="species" reg="ligus">ligus</tp:taxon-name-part></tp:taxon-name><comment>: <xref ref-type="bibr" rid="B27">Graham 1961</xref>: 60.</comment></tp:nomenclature-citation></tp:nomenclature-citation-list></tp:nomenclature><tp:treatment-sec sec-type="material" id="SECID0EGKBG"><title>Material examined.</title><p>• 2 females: [2 females on cards], China, Chongqin City, Simianshan Mountain, 2.VII.2018, Guang-Xin Wang, Jun-Jie Fan, by sweeping, deposited in <abbrev xmlns:xlink="http://www.w3.org/1999/xlink" xlink:title="Yancheng Teachers University" id="ABBRID0EMKBG" xlink:type="simple">YCTU</abbrev>.</p></tp:treatment-sec><tp:treatment-sec sec-type="diagnosis" id="SECID0EQKBG"><title>Diagnosis.</title><p>Female. Antenna (Fig. <xref ref-type="fig" rid="F2">9</xref>) with F1 1.7×, F2 2.0×, F3 1.8 × as long as broad, clava 3.2 × as long as broad with terminal spine nearly as long as C3. Thorax with very superficial reticulation, median line of mid lobe of mesoscutum fine but distinct, four adnotaular setae on each side; propodeum medially as long as dorsellum; callus with two setae. Forewing (Fig. <xref ref-type="fig" rid="F2">8</xref>) with three or four dorsal setae, <abbrev xmlns:xlink="http://www.w3.org/1999/xlink" xlink:title="marginal vein" id="ABBRID0E5KBG" xlink:type="simple">MV</abbrev> 3.4 × <abbrev xmlns:xlink="http://www.w3.org/1999/xlink" xlink:title="stigmal vein" id="ABBRID0ECLBG" xlink:type="simple">STV</abbrev>. Gaster (Fig. <xref ref-type="fig" rid="F2">7</xref>) ovate, 1.7 × as long as broad, nearly as long as head plus thorax, tips of ovipositor sheaths hardly projecting, longest seta of each cercus nearly 2.0 × as long as next longest. Body black without metallic reflection.</p><fig id="F2" position="float" orientation="portrait"><object-id xmlns:xlink="http://www.w3.org/1999/xlink" content-type="doi" xlink:type="simple">10.3897/zookeys.1253.163155.figures7-9</object-id><object-id xmlns:xlink="http://www.w3.org/1999/xlink" content-type="arpha" xlink:type="simple">B22ACB8A-85ED-5735-BA1D-C497C2520617</object-id><label>Figures 7–9.</label><caption><p><italic><tp:taxon-name><tp:taxon-name-part taxon-name-part-type="genus" reg="Aprostocetus">Aprostocetus</tp:taxon-name-part> <tp:taxon-name-part taxon-name-part-type="species" reg="ligus">ligus</tp:taxon-name-part></tp:taxon-name></italic> (Walker), female. 7. Habitus, dorsal view; 8. Fore and hind wings, dorsal view; 9. Antenna, lateral view.</p></caption><graphic xmlns:xlink="http://www.w3.org/1999/xlink" xlink:href="zookeys-1253-277_article-163155__-g002.jpg" position="float" orientation="portrait" xlink:type="simple" id="oo_1424782.jpg"><uri content-type="original_file" xlink:type="simple">https://binary.pensoft.net/fig/1424782</uri></graphic></fig><p>Male. Unknown for Chinese material.</p></tp:treatment-sec><tp:treatment-sec sec-type="host" id="SECID0EDMBG"><title>Hosts.</title><p>Unknown.</p></tp:treatment-sec><tp:treatment-sec sec-type="distribution" id="SECID0EIMBG"><title>Distribution.</title><p>China (Chongqin), England (<xref ref-type="bibr" rid="B29">Graham 1987</xref>), Sweden (<xref ref-type="bibr" rid="B33">Hedqvist 2003</xref>), Russia (<xref ref-type="bibr" rid="B63">Yegorenkova et al. 2007</xref>).</p></tp:treatment-sec><ref-list><ref id="B29"><mixed-citation xmlns:xlink="http://www.w3.org/1999/xlink" xlink:type="simple"><person-group><name name-style="western"><surname>Graham</surname><given-names>MWR de V</given-names></name></person-group> (<year>1987</year>) <article-title>A reclassification of the European <tp:taxon-name><tp:taxon-name-part taxon-name-part-type="subfamily">Tetrastichinae</tp:taxon-name-part></tp:taxon-name> (<tp:taxon-name><tp:taxon-name-part taxon-name-part-type="order">Hymenoptera</tp:taxon-name-part></tp:taxon-name>: <tp:taxon-name><tp:taxon-name-part taxon-name-part-type="family">Eulophidae</tp:taxon-name-part></tp:taxon-name>), with a revision of certain genera. Bulletin of the British Museum (Natural History).</article-title><source>Entomology</source><volume>55</volume>(<issue>1</issue>): <fpage>1</fpage>–<lpage>392</lpage>.</mixed-citation></ref><ref id="B58"><mixed-citation xmlns:xlink="http://www.w3.org/1999/xlink" xlink:type="simple"><person-group><name name-style="western"><surname>Walker</surname><given-names>F</given-names></name></person-group> (<year>1846</year>) <source>List of the Specimens of Hymenopterous Insects in the Collection of the British Museum. Part 1 Chalcidites. F.</source><publisher-name>Newman</publisher-name>, <publisher-loc>London, England</publisher-loc>, <size units="page">100 pp</size>.</mixed-citation></ref><ref id="B59"><mixed-citation xmlns:xlink="http://www.w3.org/1999/xlink" xlink:type="simple"><person-group><name name-style="western"><surname>Walker</surname><given-names>F</given-names></name></person-group> (<year>1848</year>) List of the specimens of Hymenopterous insects in the collection of the British Museum, part 2. British Museum, London i–iv: 99–237.</mixed-citation></ref><ref id="B27"><mixed-citation xmlns:xlink="http://www.w3.org/1999/xlink" xlink:type="simple"><person-group><name name-style="western"><surname>Graham</surname><given-names>MWR de V</given-names></name></person-group> (<year>1961</year>) <article-title>The genus <italic><tp:taxon-name><tp:taxon-name-part taxon-name-part-type="genus">Aprostocetus</tp:taxon-name-part></tp:taxon-name></italic> Westwood <italic>sensu lato</italic> (Hym., <tp:taxon-name><tp:taxon-name-part taxon-name-part-type="family">Eulophidae</tp:taxon-name-part></tp:taxon-name>) notes on the synonymy of European species.</article-title><source>Entomologist’s Monthly Magazine</source><volume>97</volume>: <fpage>34</fpage>–<lpage>64</lpage>.</mixed-citation></ref><ref id="B33"><mixed-citation xmlns:xlink="http://www.w3.org/1999/xlink" xlink:type="simple"><person-group><name name-style="western"><surname>Hedqvist</surname><given-names>KJ</given-names></name></person-group> (<year>2003</year>) <article-title>Katalog över svenska <tp:taxon-name><tp:taxon-name-part taxon-name-part-type="superfamily">Chalcidoidea</tp:taxon-name-part></tp:taxon-name>.</article-title><source>Entomologisk Tidskrift</source><volume>124</volume>(<issue>1–2</issue>): <fpage>73</fpage>–<lpage>133</lpage>.</mixed-citation></ref><ref id="B63"><mixed-citation xmlns:xlink="http://www.w3.org/1999/xlink" xlink:type="simple"><person-group><name name-style="western"><surname>Yegorenkova</surname><given-names>EN</given-names></name><name name-style="western"><surname>Yefremova</surname><given-names>ZA</given-names></name><name name-style="western"><surname>Kostjukov</surname><given-names>VV</given-names></name></person-group> (<year>2007</year>) <article-title>Contributions to the knowledge of tetrastichine wasps (<tp:taxon-name><tp:taxon-name-part taxon-name-part-type="order">Hymenoptera</tp:taxon-name-part></tp:taxon-name>, <tp:taxon-name><tp:taxon-name-part taxon-name-part-type="family">Eulophidae</tp:taxon-name-part></tp:taxon-name>, <tp:taxon-name><tp:taxon-name-part taxon-name-part-type="subfamily">Tetrastichinae</tp:taxon-name-part></tp:taxon-name>) of the middle Volga region.</article-title><source>Entomologicheskoe Obozrenie</source><volume>86</volume>(<issue>4</issue>): <fpage>781</fpage>–<lpage>796</lpage>. <ext-link xlink:href="10.1134/S0013873807090084" ext-link-type="doi" xlink:type="simple">https://doi.org/10.1134/S0013873807090084</ext-link></mixed-citation></ref></ref-list></tp:taxon-treatment>
