# Supplementary material for: ﻿Taxonomic notes on the genus Aprostocetus Westwood (Hymenoptera, Eulophidae) from China, with the description of a new species
Source: Zookeys. 2025 Sep 26;1253:277–304. doi: 10.3897/zookeys.1253.163155 (PMC12495427; doi:10.3897/zookeys.1253.163155)
Supplement: XML Treatment for Aprostocetus occidentalis [file zookeys.1253.163155-treatment3.xml]

<!DOCTYPE tp:taxon-treatment
  PUBLIC "-//TaxonX//DTD Taxonomic Treatment Publishing DTD v0 20100105//EN" "tax-treatment-NSO.dtd">
<tp:taxon-treatment xmlns:tp="http://www.plazi.org/taxpub"><tp:treatment-meta><kwd-group><label>Taxon classification</label><kwd>
                <named-content content-type="kingdom">Animalia</named-content>
              </kwd><kwd>
                <named-content content-type="order">Hymenoptera</named-content>
              </kwd><kwd>
                <named-content content-type="family">Eulophidae</named-content>
              </kwd></kwd-group><mixed-citation publication-type="journal"><person-group><name><surname>Li</surname><given-names>Wen-Jian</given-names></name><name><surname>Liu</surname><given-names>Rui</given-names></name><name><surname>Chen</surname><given-names>Zhi-Peng</given-names></name><name><surname>Zu</surname><given-names>Guo-Hao</given-names></name><name><surname>Li</surname><given-names>Cheng-De</given-names></name></person-group><article-title>﻿Taxonomic notes on the genus <italic><tp:taxon-name><tp:taxon-name-part taxon-name-part-type="genus" reg="Aprostocetus">Aprostocetus</tp:taxon-name-part></tp:taxon-name></italic> Westwood (<tp:taxon-name><tp:taxon-name-part taxon-name-part-type="order">Hymenoptera</tp:taxon-name-part></tp:taxon-name>, <tp:taxon-name><tp:taxon-name-part taxon-name-part-type="family">Eulophidae</tp:taxon-name-part></tp:taxon-name>) from China, with the description of a new species</article-title><source>Zookeys</source><day>26</day><month>09</month><year>2025</year><volume>1253</volume><fpage>277</fpage><lpage>304</lpage><pub-id pub-id-type="doi">10.3897/zookeys.1253.163155</pub-id></mixed-citation></tp:treatment-meta><tp:nomenclature><label>﻿</label><tp:taxon-name><object-id xmlns:xlink="http://www.w3.org/1999/xlink" content-type="arpha" xlink:type="simple">89E4AAFC-C790-5380-9F35-74C0A3B71A59</object-id>
              <tp:taxon-name-part taxon-name-part-type="genus" reg="Aprostocetus">Aprostocetus</tp:taxon-name-part>
              <tp:taxon-name-part taxon-name-part-type="species" reg="occidentalis">occidentalis</tp:taxon-name-part>
            </tp:taxon-name><tp:taxon-authority>Graham, 1987</tp:taxon-authority><xref ref-type="fig" rid="F3">Figs 10–13</xref><tp:nomenclature-citation-list><tp:nomenclature-citation><tp:taxon-name>
                  <tp:taxon-name-part taxon-name-part-type="genus" reg="Aprostocetus">Aprostocetus</tp:taxon-name-part> <tp:taxon-name-part taxon-name-part-type="species" reg="occidentalis">occidentalis</tp:taxon-name-part></tp:taxon-name><comment>Graham, 1987: 266.</comment></tp:nomenclature-citation></tp:nomenclature-citation-list></tp:nomenclature><tp:treatment-sec sec-type="material" id="SECID0EQOBG"><title>Material examined.</title><p>• 2 females: [2 females on cards], China, Xizang Autonomous Region, Jilong Town, Jilong Village, 30. IV.2021, Jun-Jie Fan, Ju Wu, by sweeping, deposited in <abbrev xmlns:xlink="http://www.w3.org/1999/xlink" xlink:title="Yancheng Teachers University" id="ABBRID0EWOBG" xlink:type="simple">YCTU</abbrev>.</p></tp:treatment-sec><tp:treatment-sec sec-type="diagnosis" id="SECID0E1OBG"><title>Diagnosis.</title><p>Female. Malar sulcus (Fig. <xref ref-type="fig" rid="F3">10</xref>) with a subtriangular fovea below eyes. Antenna (Fig. <xref ref-type="fig" rid="F3">12</xref>) with F1 2.2–2.3×, F2 1.9–2.0×, F3 1.7 × as long as broad, clava 2.5–2.7 × as long as broad with terminal spine 0.5 × as long as C3. Thorax (Figs <xref ref-type="fig" rid="F3">10</xref>, <xref ref-type="fig" rid="F3">11</xref>) with superficial, hardly raised reticulation, median line of mid lobe of mesoscutum distinct, three to five adnotaular setae on each side; propodeum callus with five to six setae. Forewing (Fig. <xref ref-type="fig" rid="F3">13</xref>) <abbrev xmlns:xlink="http://www.w3.org/1999/xlink" xlink:title="submarginal vein" id="ABBRID0EUPBG" xlink:type="simple">SMV</abbrev> with five dorsal setae, <abbrev xmlns:xlink="http://www.w3.org/1999/xlink" xlink:title="marginal vein" id="ABBRID0EYPBG" xlink:type="simple">MV</abbrev> 4.0 × as long as <abbrev xmlns:xlink="http://www.w3.org/1999/xlink" xlink:title="stigmal vein" id="ABBRID0E3PBG" xlink:type="simple">STV</abbrev>. Gaster lanceolate, 2.0–2.5 × as long as broad, with superficial reticulation. Body (Figs <xref ref-type="fig" rid="F3">10</xref>, <xref ref-type="fig" rid="F3">11</xref>) bright green with distinct bronze reflection. Antennal scape, all coxae and femora mainly concolorous with body.</p><fig id="F3" position="float" orientation="portrait"><object-id xmlns:xlink="http://www.w3.org/1999/xlink" content-type="doi" xlink:type="simple">10.3897/zookeys.1253.163155.figures10-13</object-id><object-id xmlns:xlink="http://www.w3.org/1999/xlink" content-type="arpha" xlink:type="simple">233F9924-C588-5647-BD37-BE4E46118817</object-id><label>Figures 10–13.</label><caption><p><italic><tp:taxon-name><tp:taxon-name-part taxon-name-part-type="genus" reg="Aprostocetus">Aprostocetus</tp:taxon-name-part> <tp:taxon-name-part taxon-name-part-type="species" reg="occidentalis">occidentalis</tp:taxon-name-part></tp:taxon-name></italic> Graham, female. 10. Habitus, dorsal view; 11. Habitus, lateral view; 12. Antenna, lateral view; 13. Fore and hind wings, dorsal view.</p></caption><graphic xmlns:xlink="http://www.w3.org/1999/xlink" xlink:href="zookeys-1253-277_article-163155__-g003.jpg" position="float" orientation="portrait" xlink:type="simple" id="oo_1424783.jpg"><uri content-type="original_file" xlink:type="simple">https://binary.pensoft.net/fig/1424783</uri></graphic></fig><p>Male. Unknown for Chinese material.</p></tp:treatment-sec><tp:treatment-sec sec-type="host" id="SECID0EBRBG"><title>Hosts.</title><p>Unknown.</p></tp:treatment-sec><tp:treatment-sec sec-type="distribution" id="SECID0EGRBG"><title>Distribution.</title><p>China (Xizang [new record]), Italy, Spain (<xref ref-type="bibr" rid="B29">Graham 1987</xref>), Madeira (<xref ref-type="bibr" rid="B35">Koponen and Askew 2002</xref>), Russia (<xref ref-type="bibr" rid="B63">Yegorenkova et al. 2007</xref>).</p></tp:treatment-sec><tp:treatment-sec sec-type="comments" id="SECID0EYRBG"><title>Comments.</title><p><xref ref-type="bibr" rid="B29">Graham (1987)</xref> reported that <italic><tp:taxon-name><tp:taxon-name-part taxon-name-part-type="genus" reg="Aprostocetus">A.</tp:taxon-name-part> <tp:taxon-name-part taxon-name-part-type="species" reg="occidentalis">occidentalis</tp:taxon-name-part></tp:taxon-name></italic> has the terminal spine as long as C3; however, the specimens we examined have the terminal spine only 0.5 × as long as C3.</p></tp:treatment-sec><ref-list><ref id="B29"><mixed-citation xmlns:xlink="http://www.w3.org/1999/xlink" xlink:type="simple"><person-group><name name-style="western"><surname>Graham</surname><given-names>MWR de V</given-names></name></person-group> (<year>1987</year>) <article-title>A reclassification of the European <tp:taxon-name><tp:taxon-name-part taxon-name-part-type="subfamily">Tetrastichinae</tp:taxon-name-part></tp:taxon-name> (<tp:taxon-name><tp:taxon-name-part taxon-name-part-type="order">Hymenoptera</tp:taxon-name-part></tp:taxon-name>: <tp:taxon-name><tp:taxon-name-part taxon-name-part-type="family">Eulophidae</tp:taxon-name-part></tp:taxon-name>), with a revision of certain genera. Bulletin of the British Museum (Natural History).</article-title><source>Entomology</source><volume>55</volume>(<issue>1</issue>): <fpage>1</fpage>–<lpage>392</lpage>.</mixed-citation></ref><ref id="B35"><mixed-citation xmlns:xlink="http://www.w3.org/1999/xlink" xlink:type="simple"><person-group><name name-style="western"><surname>Koponen</surname><given-names>M</given-names></name><name name-style="western"><surname>Askew</surname><given-names>RR</given-names></name></person-group> (<year>2002</year>) <article-title>Chalcids from Madeira, Canary Islands and Azores (<tp:taxon-name><tp:taxon-name-part taxon-name-part-type="order">Hymenoptera</tp:taxon-name-part></tp:taxon-name>, <tp:taxon-name><tp:taxon-name-part taxon-name-part-type="superfamily">Chalcidoidea</tp:taxon-name-part></tp:taxon-name>).</article-title><source>Vieraea</source><volume>30</volume>: <fpage>115</fpage>–<lpage>145</lpage>. [Folia Scientarum Biologicarum Canariensum]</mixed-citation></ref><ref id="B63"><mixed-citation xmlns:xlink="http://www.w3.org/1999/xlink" xlink:type="simple"><person-group><name name-style="western"><surname>Yegorenkova</surname><given-names>EN</given-names></name><name name-style="western"><surname>Yefremova</surname><given-names>ZA</given-names></name><name name-style="western"><surname>Kostjukov</surname><given-names>VV</given-names></name></person-group> (<year>2007</year>) <article-title>Contributions to the knowledge of tetrastichine wasps (<tp:taxon-name><tp:taxon-name-part taxon-name-part-type="order">Hymenoptera</tp:taxon-name-part></tp:taxon-name>, <tp:taxon-name><tp:taxon-name-part taxon-name-part-type="family">Eulophidae</tp:taxon-name-part></tp:taxon-name>, <tp:taxon-name><tp:taxon-name-part taxon-name-part-type="subfamily">Tetrastichinae</tp:taxon-name-part></tp:taxon-name>) of the middle Volga region.</article-title><source>Entomologicheskoe Obozrenie</source><volume>86</volume>(<issue>4</issue>): <fpage>781</fpage>–<lpage>796</lpage>. <ext-link xlink:href="10.1134/S0013873807090084" ext-link-type="doi" xlink:type="simple">https://doi.org/10.1134/S0013873807090084</ext-link></mixed-citation></ref></ref-list></tp:taxon-treatment>
