# Supplementary material for: ﻿Taxonomic notes on the genus Aprostocetus Westwood (Hymenoptera, Eulophidae) from China, with the description of a new species
Source: Zookeys. 2025 Sep 26;1253:277–304. doi: 10.3897/zookeys.1253.163155 (PMC12495427; doi:10.3897/zookeys.1253.163155)
Supplement: XML Treatment for Aprostocetus viridinitens [file zookeys.1253.163155-treatment4.xml]

<!DOCTYPE tp:taxon-treatment
  PUBLIC "-//TaxonX//DTD Taxonomic Treatment Publishing DTD v0 20100105//EN" "tax-treatment-NSO.dtd">
<tp:taxon-treatment xmlns:tp="http://www.plazi.org/taxpub"><tp:treatment-meta><kwd-group><label>Taxon classification</label><kwd>
                <named-content content-type="kingdom">Animalia</named-content>
              </kwd><kwd>
                <named-content content-type="order">Hymenoptera</named-content>
              </kwd><kwd>
                <named-content content-type="family">Eulophidae</named-content>
              </kwd></kwd-group><mixed-citation publication-type="journal"><person-group><name><surname>Li</surname><given-names>Wen-Jian</given-names></name><name><surname>Liu</surname><given-names>Rui</given-names></name><name><surname>Chen</surname><given-names>Zhi-Peng</given-names></name><name><surname>Zu</surname><given-names>Guo-Hao</given-names></name><name><surname>Li</surname><given-names>Cheng-De</given-names></name></person-group><article-title>﻿Taxonomic notes on the genus <italic><tp:taxon-name><tp:taxon-name-part taxon-name-part-type="genus" reg="Aprostocetus">Aprostocetus</tp:taxon-name-part></tp:taxon-name></italic> Westwood (<tp:taxon-name><tp:taxon-name-part taxon-name-part-type="order">Hymenoptera</tp:taxon-name-part></tp:taxon-name>, <tp:taxon-name><tp:taxon-name-part taxon-name-part-type="family">Eulophidae</tp:taxon-name-part></tp:taxon-name>) from China, with the description of a new species</article-title><source>Zookeys</source><day>26</day><month>09</month><year>2025</year><volume>1253</volume><fpage>277</fpage><lpage>304</lpage><pub-id pub-id-type="doi">10.3897/zookeys.1253.163155</pub-id></mixed-citation></tp:treatment-meta><tp:nomenclature><label>﻿</label><tp:taxon-name><object-id xmlns:xlink="http://www.w3.org/1999/xlink" content-type="arpha" xlink:type="simple">40B110AC-F447-512C-9C8A-87E0024D9FDD</object-id>
              <tp:taxon-name-part taxon-name-part-type="genus" reg="Aprostocetus">Aprostocetus</tp:taxon-name-part>
              <tp:taxon-name-part taxon-name-part-type="species" reg="viridinitens">viridinitens</tp:taxon-name-part>
            </tp:taxon-name><tp:taxon-authority>Graham, 1987</tp:taxon-authority><xref ref-type="fig" rid="F4">Figs 14–17</xref><tp:nomenclature-citation-list><tp:nomenclature-citation><tp:taxon-name>
                  <tp:taxon-name-part taxon-name-part-type="genus" reg="Aprostocetus">Aprostocetus</tp:taxon-name-part> <tp:taxon-name-part taxon-name-part-type="species" reg="viridinitens">viridinitens</tp:taxon-name-part></tp:taxon-name><comment>Graham, 1987: 345.</comment></tp:nomenclature-citation></tp:nomenclature-citation-list></tp:nomenclature><tp:treatment-sec sec-type="material" id="SECID0EDUBG"><title>Material examined.</title><p>• 2 females: [2 females on cards], China, Inner Mongolia Autonomous Region, Hohhot City, Hulun Lake, 7–8. VII.2021, Yuan-Yuan Jin, Yue Qin, by yellow pan trapping, deposited in <abbrev xmlns:xlink="http://www.w3.org/1999/xlink" xlink:title="Yancheng Teachers University" id="ABBRID0EJUBG" xlink:type="simple">YCTU</abbrev>.</p></tp:treatment-sec><tp:treatment-sec sec-type="diagnosis" id="SECID0ENUBG"><title>Diagnosis.</title><p>Female. Head and thorax metallic blue except eye margin, tegulae and dorsellum yellow (Figs <xref ref-type="fig" rid="F4">14</xref>, <xref ref-type="fig" rid="F4">15</xref>). Antennal scape and pedicellus black (Fig. <xref ref-type="fig" rid="F4">16</xref>), all coxae and femora mainly black. Antenna (Fig. <xref ref-type="fig" rid="F4">16</xref>) with F1 1.9 × as long as broad, clava 2.3 × as long as broad with terminal spine inconspicuous. Thorax with superficial, hardly raised reticulation, median line of mid lobe of mesoscutum weak, four to five adnotaular setae on each side; propodeum callus with two setae. Gaster acute, 3.0 × as long as broad, 1.8 × as long as thorax.</p><fig id="F4" position="float" orientation="portrait"><object-id xmlns:xlink="http://www.w3.org/1999/xlink" content-type="doi" xlink:type="simple">10.3897/zookeys.1253.163155.figures14-17</object-id><object-id xmlns:xlink="http://www.w3.org/1999/xlink" content-type="arpha" xlink:type="simple">618AC7C2-42CB-5D2F-9647-CDC5BFE42E89</object-id><label>Figures 14–17.</label><caption><p><italic><tp:taxon-name><tp:taxon-name-part taxon-name-part-type="genus" reg="Aprostocetus">Aprostocetus</tp:taxon-name-part> <tp:taxon-name-part taxon-name-part-type="species" reg="viridinitens">viridinitens</tp:taxon-name-part></tp:taxon-name></italic> Graham, female. 14. Habitus, dorsal view; 15. Habitus, lateral view; 16. Antenna, lateral view; 17. Forewing, dorsal view.</p></caption><graphic xmlns:xlink="http://www.w3.org/1999/xlink" xlink:href="zookeys-1253-277_article-163155__-g004.jpg" position="float" orientation="portrait" xlink:type="simple" id="oo_1424784.jpg"><uri content-type="original_file" xlink:type="simple">https://binary.pensoft.net/fig/1424784</uri></graphic></fig><p>Male. Unknown for Chinese material.</p></tp:treatment-sec><tp:treatment-sec sec-type="host" id="SECID0E3VBG"><title>Hosts.</title><p>Unknown.</p></tp:treatment-sec><tp:treatment-sec sec-type="distribution" id="SECID0EBWBG"><title>Distribution.</title><p>China (Inner Mongolia [new record]), Czech Republic, France, England (<xref ref-type="bibr" rid="B29">Graham 1987</xref>), Sweden (<xref ref-type="bibr" rid="B33">Hedqvist 2003</xref>), Russia (<xref ref-type="bibr" rid="B62">Yefremova 2002</xref>).</p></tp:treatment-sec><ref-list><ref id="B29"><mixed-citation xmlns:xlink="http://www.w3.org/1999/xlink" xlink:type="simple"><person-group><name name-style="western"><surname>Graham</surname><given-names>MWR de V</given-names></name></person-group> (<year>1987</year>) <article-title>A reclassification of the European <tp:taxon-name><tp:taxon-name-part taxon-name-part-type="subfamily">Tetrastichinae</tp:taxon-name-part></tp:taxon-name> (<tp:taxon-name><tp:taxon-name-part taxon-name-part-type="order">Hymenoptera</tp:taxon-name-part></tp:taxon-name>: <tp:taxon-name><tp:taxon-name-part taxon-name-part-type="family">Eulophidae</tp:taxon-name-part></tp:taxon-name>), with a revision of certain genera. Bulletin of the British Museum (Natural History).</article-title><source>Entomology</source><volume>55</volume>(<issue>1</issue>): <fpage>1</fpage>–<lpage>392</lpage>.</mixed-citation></ref><ref id="B33"><mixed-citation xmlns:xlink="http://www.w3.org/1999/xlink" xlink:type="simple"><person-group><name name-style="western"><surname>Hedqvist</surname><given-names>KJ</given-names></name></person-group> (<year>2003</year>) <article-title>Katalog över svenska <tp:taxon-name><tp:taxon-name-part taxon-name-part-type="superfamily">Chalcidoidea</tp:taxon-name-part></tp:taxon-name>.</article-title><source>Entomologisk Tidskrift</source><volume>124</volume>(<issue>1–2</issue>): <fpage>73</fpage>–<lpage>133</lpage>.</mixed-citation></ref><ref id="B62"><mixed-citation xmlns:xlink="http://www.w3.org/1999/xlink" xlink:type="simple"><person-group><name name-style="western"><surname>Yefremova</surname><given-names>ZA</given-names></name></person-group> (<year>2002</year>) <article-title>Catalogue of the <tp:taxon-name><tp:taxon-name-part taxon-name-part-type="family">Eulophidae</tp:taxon-name-part></tp:taxon-name> (<tp:taxon-name><tp:taxon-name-part taxon-name-part-type="order">Hymenoptera</tp:taxon-name-part></tp:taxon-name>: <tp:taxon-name><tp:taxon-name-part taxon-name-part-type="superfamily">Chalcidoidea</tp:taxon-name-part></tp:taxon-name>) of Russia.</article-title><source>Linzer Biologische Beiträge</source><volume>34</volume>(<issue>1</issue>): <fpage>563</fpage>–<lpage>618</lpage>.</mixed-citation></ref></ref-list></tp:taxon-treatment>
