# Supplementary material for: ﻿Taxonomic notes on the genus Aprostocetus Westwood (Hymenoptera, Eulophidae) from China, with the description of a new species
Source: Zookeys. 2025 Sep 26;1253:277–304. doi: 10.3897/zookeys.1253.163155 (PMC12495427; doi:10.3897/zookeys.1253.163155)
Supplement: XML Treatment for Aprostocetus caudatus [file zookeys.1253.163155-treatment5.xml]

<!DOCTYPE tp:taxon-treatment
  PUBLIC "-//TaxonX//DTD Taxonomic Treatment Publishing DTD v0 20100105//EN" "tax-treatment-NSO.dtd">
<tp:taxon-treatment xmlns:tp="http://www.plazi.org/taxpub"><tp:treatment-meta><kwd-group><label>Taxon classification</label><kwd>
                <named-content content-type="kingdom">Animalia</named-content>
              </kwd><kwd>
                <named-content content-type="order">Hymenoptera</named-content>
              </kwd><kwd>
                <named-content content-type="family">Eulophidae</named-content>
              </kwd></kwd-group><mixed-citation publication-type="journal"><person-group><name><surname>Li</surname><given-names>Wen-Jian</given-names></name><name><surname>Liu</surname><given-names>Rui</given-names></name><name><surname>Chen</surname><given-names>Zhi-Peng</given-names></name><name><surname>Zu</surname><given-names>Guo-Hao</given-names></name><name><surname>Li</surname><given-names>Cheng-De</given-names></name></person-group><article-title>﻿Taxonomic notes on the genus <italic><tp:taxon-name><tp:taxon-name-part taxon-name-part-type="genus" reg="Aprostocetus">Aprostocetus</tp:taxon-name-part></tp:taxon-name></italic> Westwood (<tp:taxon-name><tp:taxon-name-part taxon-name-part-type="order">Hymenoptera</tp:taxon-name-part></tp:taxon-name>, <tp:taxon-name><tp:taxon-name-part taxon-name-part-type="family">Eulophidae</tp:taxon-name-part></tp:taxon-name>) from China, with the description of a new species</article-title><source>Zookeys</source><day>26</day><month>09</month><year>2025</year><volume>1253</volume><fpage>277</fpage><lpage>304</lpage><pub-id pub-id-type="doi">10.3897/zookeys.1253.163155</pub-id></mixed-citation></tp:treatment-meta><tp:nomenclature><label>﻿</label><tp:taxon-name><object-id xmlns:xlink="http://www.w3.org/1999/xlink" content-type="arpha" xlink:type="simple">B3F8AD6A-B662-5698-9D86-560AABF8AC1D</object-id>
              <tp:taxon-name-part taxon-name-part-type="genus" reg="Aprostocetus">Aprostocetus</tp:taxon-name-part>
              <tp:taxon-name-part taxon-name-part-type="species" reg="caudatus">caudatus</tp:taxon-name-part>
            </tp:taxon-name><tp:taxon-authority>Westwood, 1833</tp:taxon-authority><xref ref-type="fig" rid="F5">Figs 18–20</xref><tp:nomenclature-citation-list><tp:nomenclature-citation><tp:taxon-name>
                  <tp:taxon-name-part taxon-name-part-type="genus" reg="Aprostocetus">Aprostocetus</tp:taxon-name-part> <tp:taxon-name-part taxon-name-part-type="species" reg="caudatus">caudatus</tp:taxon-name-part></tp:taxon-name><comment>Westwood, 1833: 444.</comment></tp:nomenclature-citation><tp:nomenclature-citation><tp:taxon-name>
                  <tp:taxon-name-part taxon-name-part-type="genus" reg="Cirrospilus">Cirrospilus</tp:taxon-name-part> <tp:taxon-name-part taxon-name-part-type="species" reg="phalis">phalis</tp:taxon-name-part></tp:taxon-name><comment>Walker, 1839c: 418. [Synonymized by <xref ref-type="bibr" rid="B29">Graham 1987</xref>: 236]</comment></tp:nomenclature-citation><tp:nomenclature-citation><tp:taxon-name>
                  <tp:taxon-name-part taxon-name-part-type="genus" reg="Cirrospilus">Cirrospilus</tp:taxon-name-part> <tp:taxon-name-part taxon-name-part-type="species" reg="mutilia">mutilia</tp:taxon-name-part></tp:taxon-name><comment>Walker, 1839a: 322. [Synonymized by <xref ref-type="bibr" rid="B27">Graham 1961</xref>: 52]</comment></tp:nomenclature-citation><tp:nomenclature-citation><tp:taxon-name>
                  <tp:taxon-name-part taxon-name-part-type="genus" reg="Cirrospilus">Cirrospilus</tp:taxon-name-part> <tp:taxon-name-part taxon-name-part-type="species" reg="trabea">trabea</tp:taxon-name-part></tp:taxon-name><comment>Walker, 1839a: 323. [Synonymized by <xref ref-type="bibr" rid="B27">Graham 1961</xref>: 52]</comment></tp:nomenclature-citation><tp:nomenclature-citation><tp:taxon-name>
                  <tp:taxon-name-part taxon-name-part-type="genus" reg="Tetrastichus">Tetrastichus</tp:taxon-name-part> <tp:taxon-name-part taxon-name-part-type="species" reg="crassicauda">crassicauda</tp:taxon-name-part></tp:taxon-name><comment>Thomson, 1878: 293. [Synonymized by <xref ref-type="bibr" rid="B27">Graham 1961</xref>: 52]</comment></tp:nomenclature-citation><tp:nomenclature-citation><tp:taxon-name>
                  <tp:taxon-name-part taxon-name-part-type="genus" reg="Eulophus">Eulophus</tp:taxon-name-part> <tp:taxon-name-part taxon-name-part-type="species" reg="tristis">tristis</tp:taxon-name-part></tp:taxon-name><comment>Nees in Esenbeck, 1834: 188. [Synonymized by Dalla 1898: 2]</comment></tp:nomenclature-citation><tp:nomenclature-citation><tp:taxon-name>
                  <tp:taxon-name-part taxon-name-part-type="genus" reg="Tetrastichus">Tetrastichus</tp:taxon-name-part> <tp:taxon-name-part taxon-name-part-type="species" reg="caudatus">caudatus</tp:taxon-name-part></tp:taxon-name><comment>: <xref ref-type="bibr" rid="B58">Walker 1846</xref>: 78.</comment></tp:nomenclature-citation><tp:nomenclature-citation><tp:taxon-name>
                  <tp:taxon-name-part taxon-name-part-type="genus" reg="Tetrastichus">Tetrastichus</tp:taxon-name-part> <tp:taxon-name-part taxon-name-part-type="species" reg="phalis">phalis</tp:taxon-name-part></tp:taxon-name><comment>: <xref ref-type="bibr" rid="B58">Walker 1846</xref>: 78.</comment></tp:nomenclature-citation><tp:nomenclature-citation><tp:taxon-name>
                  <tp:taxon-name-part taxon-name-part-type="genus" reg="Tetrastichus">Tetrastichus</tp:taxon-name-part> <tp:taxon-name-part taxon-name-part-type="species" reg="mutilia">mutilia</tp:taxon-name-part></tp:taxon-name><comment>: <xref ref-type="bibr" rid="B59">Walker 1848</xref>: 150.</comment></tp:nomenclature-citation><tp:nomenclature-citation><tp:taxon-name>
                  <tp:taxon-name-part taxon-name-part-type="genus" reg="Tetrastichus">Tetrastichus</tp:taxon-name-part> <tp:taxon-name-part taxon-name-part-type="species" reg="trabea">trabea</tp:taxon-name-part></tp:taxon-name><comment>: <xref ref-type="bibr" rid="B59">Walker 1848</xref>: 150.</comment></tp:nomenclature-citation><tp:nomenclature-citation><tp:taxon-name>
                  <tp:taxon-name-part taxon-name-part-type="genus" reg="Aprostocetus">Aprostocetus</tp:taxon-name-part> <tp:taxon-name-part taxon-name-part-type="species" reg="crassicauda">crassicauda</tp:taxon-name-part></tp:taxon-name><comment>: <xref ref-type="bibr" rid="B21">Erdös 1956</xref>: 43.</comment></tp:nomenclature-citation></tp:nomenclature-citation-list></tp:nomenclature><tp:treatment-sec sec-type="material" id="SECID0EO4BG"><title>Material examined.</title><p>• 1 female: [1 female on card], China, Neimenggu Province, Duolun County, Shanhou Village, 28.VII.2023, Yuan-Yuan Jin, by sweeping, deposited in <abbrev xmlns:xlink="http://www.w3.org/1999/xlink" xlink:title="Yancheng Teachers University" id="ABBRID0EU4BG" xlink:type="simple">YCTU</abbrev>.</p></tp:treatment-sec><tp:treatment-sec sec-type="diagnosis" id="SECID0EY4BG"><title>Diagnosis.</title><p>Female. Antenna (Fig. <xref ref-type="fig" rid="F5">20</xref>) with F1 1.8×, F2 1.7×, F3 1.4 × as long as broad, clava 2.6 × as long as broad with terminal spine 0.5 × as long as C3. Thorax (Fig. <xref ref-type="fig" rid="F5">18</xref>) with superficial, hardly raised reticulation, median line of mid lobe of mesoscutum fine, three adnotaular setae on each side; propodeum callus with two setae. Forewing <abbrev xmlns:xlink="http://www.w3.org/1999/xlink" xlink:title="submarginal vein" id="ABBRID0EG5BG" xlink:type="simple">SMV</abbrev> with four dorsal setae, <abbrev xmlns:xlink="http://www.w3.org/1999/xlink" xlink:title="marginal vein" id="ABBRID0EK5BG" xlink:type="simple">MV</abbrev> 3.7 × <abbrev xmlns:xlink="http://www.w3.org/1999/xlink" xlink:title="stigmal vein" id="ABBRID0EO5BG" xlink:type="simple">STV</abbrev>. Gaster (Fig. <xref ref-type="fig" rid="F5">18</xref>) lanceolate, 3.2 × as long as broad, with superficial reticulation, last gastral tergite 2.0 × as long as broad, projecting part of ovipositor approx. as long as postcercale. Body black with violet metallic reflection.</p><fig id="F5" position="float" orientation="portrait"><object-id xmlns:xlink="http://www.w3.org/1999/xlink" content-type="doi" xlink:type="simple">10.3897/zookeys.1253.163155.figures18-20</object-id><object-id xmlns:xlink="http://www.w3.org/1999/xlink" content-type="arpha" xlink:type="simple">6A6748D5-F7B9-584F-814F-5FE3E92242B3</object-id><label>Figures 18–20.</label><caption><p><italic><tp:taxon-name><tp:taxon-name-part taxon-name-part-type="genus" reg="Aprostocetus">Aprostocetus</tp:taxon-name-part> <tp:taxon-name-part taxon-name-part-type="species" reg="caudatus">caudatus</tp:taxon-name-part></tp:taxon-name></italic> Westwood, female. 18. Habitus, dorsal view; 19. Fore and hind wings, dorsal view; 20. Antenna, lateral view.</p></caption><graphic xmlns:xlink="http://www.w3.org/1999/xlink" xlink:href="zookeys-1253-277_article-163155__-g005.jpg" position="float" orientation="portrait" xlink:type="simple" id="oo_1424785.jpg"><uri content-type="original_file" xlink:type="simple">https://binary.pensoft.net/fig/1424785</uri></graphic></fig><p>Male. Unknown for Chinese material.</p></tp:treatment-sec><tp:treatment-sec sec-type="host" id="SECID0EP6BG"><title>Hosts.</title><p>Unknown from China. Non-Chinese records include <italic><tp:taxon-name><tp:taxon-name-part taxon-name-part-type="genus" reg="Dasineura">Dasineura</tp:taxon-name-part> <tp:taxon-name-part taxon-name-part-type="species" reg="alopecuri">alopecuri</tp:taxon-name-part></tp:taxon-name></italic> (Reuter, 1895) (<tp:taxon-name><tp:taxon-name-part taxon-name-part-type="order">Diptera</tp:taxon-name-part></tp:taxon-name>: <tp:taxon-name><tp:taxon-name-part taxon-name-part-type="family">Cecidomyiidae</tp:taxon-name-part></tp:taxon-name>) (<xref ref-type="bibr" rid="B48">Thompson 1955</xref>).</p></tp:treatment-sec><tp:treatment-sec sec-type="distribution" id="SECID0EPAAI"><title>Distribution.</title><p>China (Hainan [new record], Guangxi [<xref ref-type="bibr" rid="B65">Zhu and Huang 2001</xref>]), Austria, Czech Republic, Slovakia, Germany, France, England, Greece, Hungary, Ireland, Italy, Netherlands, Sweden (<xref ref-type="bibr" rid="B29">Graham 1987</xref>), Turkey (<xref ref-type="bibr" rid="B44">Sakaltas and Gençer 2005</xref>), Russia (<xref ref-type="bibr" rid="B63">Yegorenkova et al. 2007</xref>).</p></tp:treatment-sec><ref-list><ref id="B29"><mixed-citation xmlns:xlink="http://www.w3.org/1999/xlink" xlink:type="simple"><person-group><name name-style="western"><surname>Graham</surname><given-names>MWR de V</given-names></name></person-group> (<year>1987</year>) <article-title>A reclassification of the European <tp:taxon-name><tp:taxon-name-part taxon-name-part-type="subfamily">Tetrastichinae</tp:taxon-name-part></tp:taxon-name> (<tp:taxon-name><tp:taxon-name-part taxon-name-part-type="order">Hymenoptera</tp:taxon-name-part></tp:taxon-name>: <tp:taxon-name><tp:taxon-name-part taxon-name-part-type="family">Eulophidae</tp:taxon-name-part></tp:taxon-name>), with a revision of certain genera. Bulletin of the British Museum (Natural History).</article-title><source>Entomology</source><volume>55</volume>(<issue>1</issue>): <fpage>1</fpage>–<lpage>392</lpage>.</mixed-citation></ref><ref id="B27"><mixed-citation xmlns:xlink="http://www.w3.org/1999/xlink" xlink:type="simple"><person-group><name name-style="western"><surname>Graham</surname><given-names>MWR de V</given-names></name></person-group> (<year>1961</year>) <article-title>The genus <italic><tp:taxon-name><tp:taxon-name-part taxon-name-part-type="genus">Aprostocetus</tp:taxon-name-part></tp:taxon-name></italic> Westwood <italic>sensu lato</italic> (Hym., <tp:taxon-name><tp:taxon-name-part taxon-name-part-type="family">Eulophidae</tp:taxon-name-part></tp:taxon-name>) notes on the synonymy of European species.</article-title><source>Entomologist’s Monthly Magazine</source><volume>97</volume>: <fpage>34</fpage>–<lpage>64</lpage>.</mixed-citation></ref><ref id="B58"><mixed-citation xmlns:xlink="http://www.w3.org/1999/xlink" xlink:type="simple"><person-group><name name-style="western"><surname>Walker</surname><given-names>F</given-names></name></person-group> (<year>1846</year>) <source>List of the Specimens of Hymenopterous Insects in the Collection of the British Museum. Part 1 Chalcidites. F.</source><publisher-name>Newman</publisher-name>, <publisher-loc>London, England</publisher-loc>, <size units="page">100 pp</size>.</mixed-citation></ref><ref id="B59"><mixed-citation xmlns:xlink="http://www.w3.org/1999/xlink" xlink:type="simple"><person-group><name name-style="western"><surname>Walker</surname><given-names>F</given-names></name></person-group> (<year>1848</year>) List of the specimens of Hymenopterous insects in the collection of the British Museum, part 2. British Museum, London i–iv: 99–237.</mixed-citation></ref><ref id="B21"><mixed-citation xmlns:xlink="http://www.w3.org/1999/xlink" xlink:type="simple"><person-group><name name-style="western"><surname>Erdös</surname><given-names>J</given-names></name></person-group> (<year>1956</year>) <article-title>Additamenta ad cognitionem faunae <italic>Chalcidoidarum</italic> in Hungaria et regionibus finitmis. VI. 19. <tp:taxon-name><tp:taxon-name-part taxon-name-part-type="family">Eulophidae</tp:taxon-name-part></tp:taxon-name>.</article-title><source>Folia Entomologica Hungarica</source><volume>9</volume>: <fpage>1</fpage>–<lpage>64</lpage>. [series nova]</mixed-citation></ref><ref id="B48"><mixed-citation xmlns:xlink="http://www.w3.org/1999/xlink" xlink:type="simple"><person-group><name name-style="western"><surname>Thompson</surname><given-names>WR</given-names></name></person-group> (<year>1955</year>) A catalogue of the parasites and predators of insect pests. Section 2. Host parasite catalogue, Part 3. Hosts of the <tp:taxon-name><tp:taxon-name-part taxon-name-part-type="order">Hymenoptera</tp:taxon-name-part></tp:taxon-name> (Calliceratid to Evaniid). Commonwealth Agricultural Bureaux, The Commonwealth Institute of Biological Control, Ottawa, 191–332.</mixed-citation></ref><ref id="B65"><mixed-citation xmlns:xlink="http://www.w3.org/1999/xlink" xlink:type="simple"><person-group><name name-style="western"><surname>Zhu</surname><given-names>CD</given-names></name><name name-style="western"><surname>Huang</surname><given-names>DW</given-names></name></person-group> (<year>2001</year>) <article-title>A taxonomic study on <tp:taxon-name><tp:taxon-name-part taxon-name-part-type="family">Eulophidae</tp:taxon-name-part></tp:taxon-name> from Zhejiang, China (<tp:taxon-name><tp:taxon-name-part taxon-name-part-type="order">Hymenoptera</tp:taxon-name-part></tp:taxon-name>: <tp:taxon-name><tp:taxon-name-part taxon-name-part-type="superfamily">Chalcidoidea</tp:taxon-name-part></tp:taxon-name>).</article-title><source>Acta Zootaxonomica Sinica</source><volume>26</volume>(<issue>4</issue>): <fpage>533</fpage>–<lpage>547</lpage>.</mixed-citation></ref><ref id="B44"><mixed-citation xmlns:xlink="http://www.w3.org/1999/xlink" xlink:type="simple"><person-group><name name-style="western"><surname>Sakaltas</surname><given-names>E</given-names></name><name name-style="western"><surname>Gençer</surname><given-names>L</given-names></name></person-group> (<year>2005</year>) Contribution to the knowledge of the <tp:taxon-name><tp:taxon-name-part taxon-name-part-type="subfamily">Tetrastichinae</tp:taxon-name-part></tp:taxon-name> (<tp:taxon-name><tp:taxon-name-part taxon-name-part-type="order">Hymenoptera</tp:taxon-name-part></tp:taxon-name>: <tp:taxon-name><tp:taxon-name-part taxon-name-part-type="family">Eulophidae</tp:taxon-name-part></tp:taxon-name>) from Ankara, Turkey, with some new records. Acta Phytopathologica et Entomologica Hungarica 40(3/4): 383–390. <ext-link xlink:href="10.1556/APhyt.40.2005.3-4.19" ext-link-type="doi" xlink:type="simple">https://doi.org/10.1556/APhyt.40.2005.3-4.19</ext-link></mixed-citation></ref><ref id="B63"><mixed-citation xmlns:xlink="http://www.w3.org/1999/xlink" xlink:type="simple"><person-group><name name-style="western"><surname>Yegorenkova</surname><given-names>EN</given-names></name><name name-style="western"><surname>Yefremova</surname><given-names>ZA</given-names></name><name name-style="western"><surname>Kostjukov</surname><given-names>VV</given-names></name></person-group> (<year>2007</year>) <article-title>Contributions to the knowledge of tetrastichine wasps (<tp:taxon-name><tp:taxon-name-part taxon-name-part-type="order">Hymenoptera</tp:taxon-name-part></tp:taxon-name>, <tp:taxon-name><tp:taxon-name-part taxon-name-part-type="family">Eulophidae</tp:taxon-name-part></tp:taxon-name>, <tp:taxon-name><tp:taxon-name-part taxon-name-part-type="subfamily">Tetrastichinae</tp:taxon-name-part></tp:taxon-name>) of the middle Volga region.</article-title><source>Entomologicheskoe Obozrenie</source><volume>86</volume>(<issue>4</issue>): <fpage>781</fpage>–<lpage>796</lpage>. <ext-link xlink:href="10.1134/S0013873807090084" ext-link-type="doi" xlink:type="simple">https://doi.org/10.1134/S0013873807090084</ext-link></mixed-citation></ref></ref-list></tp:taxon-treatment>
