# Supplementary material for: ﻿Taxonomic notes on the genus Aprostocetus Westwood (Hymenoptera, Eulophidae) from China, with the description of a new species
Source: Zookeys. 2025 Sep 26;1253:277–304. doi: 10.3897/zookeys.1253.163155 (PMC12495427; doi:10.3897/zookeys.1253.163155)
Supplement: XML Treatment for Aprostocetus epicharmus [file zookeys.1253.163155-treatment6.xml]

<!DOCTYPE tp:taxon-treatment
  PUBLIC "-//TaxonX//DTD Taxonomic Treatment Publishing DTD v0 20100105//EN" "tax-treatment-NSO.dtd">
<tp:taxon-treatment xmlns:tp="http://www.plazi.org/taxpub"><tp:treatment-meta><kwd-group><label>Taxon classification</label><kwd>
                <named-content content-type="kingdom">Animalia</named-content>
              </kwd><kwd>
                <named-content content-type="order">Hymenoptera</named-content>
              </kwd><kwd>
                <named-content content-type="family">Eulophidae</named-content>
              </kwd></kwd-group><mixed-citation publication-type="journal"><person-group><name><surname>Li</surname><given-names>Wen-Jian</given-names></name><name><surname>Liu</surname><given-names>Rui</given-names></name><name><surname>Chen</surname><given-names>Zhi-Peng</given-names></name><name><surname>Zu</surname><given-names>Guo-Hao</given-names></name><name><surname>Li</surname><given-names>Cheng-De</given-names></name></person-group><article-title>﻿Taxonomic notes on the genus <italic><tp:taxon-name><tp:taxon-name-part taxon-name-part-type="genus" reg="Aprostocetus">Aprostocetus</tp:taxon-name-part></tp:taxon-name></italic> Westwood (<tp:taxon-name><tp:taxon-name-part taxon-name-part-type="order">Hymenoptera</tp:taxon-name-part></tp:taxon-name>, <tp:taxon-name><tp:taxon-name-part taxon-name-part-type="family">Eulophidae</tp:taxon-name-part></tp:taxon-name>) from China, with the description of a new species</article-title><source>Zookeys</source><day>26</day><month>09</month><year>2025</year><volume>1253</volume><fpage>277</fpage><lpage>304</lpage><pub-id pub-id-type="doi">10.3897/zookeys.1253.163155</pub-id></mixed-citation></tp:treatment-meta><tp:nomenclature><label>﻿</label><tp:taxon-name><object-id xmlns:xlink="http://www.w3.org/1999/xlink" content-type="arpha" xlink:type="simple">D638AA8F-D58D-5755-81C3-1E34EA40F313</object-id>
              <tp:taxon-name-part taxon-name-part-type="genus" reg="Aprostocetus">Aprostocetus</tp:taxon-name-part>
              <tp:taxon-name-part taxon-name-part-type="species" reg="epicharmus">epicharmus</tp:taxon-name-part>
            </tp:taxon-name><tp:taxon-authority>(Walker, 1839)</tp:taxon-authority><xref ref-type="fig" rid="F6">Figs 21–23</xref><tp:nomenclature-citation-list><tp:nomenclature-citation><tp:taxon-name>
                  <tp:taxon-name-part taxon-name-part-type="genus" reg="Cirrospilus">Cirrospilus</tp:taxon-name-part> <tp:taxon-name-part taxon-name-part-type="species" reg="epicharmus">epicharmus</tp:taxon-name-part></tp:taxon-name><comment>Walker, 1839d: 180.</comment></tp:nomenclature-citation><tp:nomenclature-citation><tp:taxon-name>
                  <tp:taxon-name-part taxon-name-part-type="genus" reg="Cirrospilus">Cirrospilus</tp:taxon-name-part> <tp:taxon-name-part taxon-name-part-type="species" reg="vincius">vincius</tp:taxon-name-part></tp:taxon-name><comment>Walker, 1839a: 317. [Synonymized by <xref ref-type="bibr" rid="B29">Graham 1987</xref>: 222].</comment></tp:nomenclature-citation><tp:nomenclature-citation><tp:taxon-name>
                  <tp:taxon-name-part taxon-name-part-type="genus" reg="Tetrastichus">Tetrastichus</tp:taxon-name-part> <tp:taxon-name-part taxon-name-part-type="species" reg="epicharmus">epicharmus</tp:taxon-name-part></tp:taxon-name><comment>: <xref ref-type="bibr" rid="B58">Walker 1846</xref>: 74.</comment></tp:nomenclature-citation><tp:nomenclature-citation><tp:taxon-name>
                  <tp:taxon-name-part taxon-name-part-type="genus" reg="Tetrastichus">Tetrastichus</tp:taxon-name-part> <tp:taxon-name-part taxon-name-part-type="species" reg="variegatus">variegatus</tp:taxon-name-part></tp:taxon-name><comment>Szelényi, 1941: 406. [Synonymized by <xref ref-type="bibr" rid="B18">Domenichini 1966</xref>: 154].</comment></tp:nomenclature-citation><tp:nomenclature-citation><tp:taxon-name>
                  <tp:taxon-name-part taxon-name-part-type="genus" reg="Geniocerus">Geniocerus</tp:taxon-name-part> <tp:taxon-name-part taxon-name-part-type="species" reg="variegatus">variegatus</tp:taxon-name-part></tp:taxon-name><comment>: <xref ref-type="bibr" rid="B21">Erdös 1956</xref>: 46.</comment></tp:nomenclature-citation><tp:nomenclature-citation><tp:taxon-name>
                  <tp:taxon-name-part taxon-name-part-type="genus" reg="Aprostocetus">Aprostocetus</tp:taxon-name-part> <tp:taxon-name-part taxon-name-part-type="species" reg="vincius">vincius</tp:taxon-name-part></tp:taxon-name><comment>: <xref ref-type="bibr" rid="B27">Graham 1961</xref>: 52.</comment></tp:nomenclature-citation><tp:nomenclature-citation><tp:taxon-name>
                  <tp:taxon-name-part taxon-name-part-type="genus" reg="Aprostocetus">Aprostocetus</tp:taxon-name-part> <tp:taxon-name-part taxon-name-part-type="species" reg="epicharmus">epicharmus</tp:taxon-name-part></tp:taxon-name><comment>: <xref ref-type="bibr" rid="B27">Graham 1961</xref>: 52.</comment></tp:nomenclature-citation></tp:nomenclature-citation-list></tp:nomenclature><tp:treatment-sec sec-type="material" id="SECID0EBGAI"><title>Material examined.</title><p>• 2 females: [2 females on cards], China, Inner Mongolia Autonomous Region, Xilingol City, Duolun County, 28.VII.2023, Yuan-Yuan Jin, by sweeping, deposited in <abbrev xmlns:xlink="http://www.w3.org/1999/xlink" xlink:title="Yancheng Teachers University" id="ABBRID0EHGAI" xlink:type="simple">YCTU</abbrev>.</p></tp:treatment-sec><tp:treatment-sec sec-type="diagnosis" id="SECID0ELGAI"><title>Diagnosis.</title><p>Female. Antenna (Fig. <xref ref-type="fig" rid="F6">23</xref>) with F1 slightly shorter than pedicellus, 1.8 × as long as broad, F2 1.5 × as long as broad, F3 quadrate; clava broader than F3, 2.1 × as long as broad, terminal spine 0.5 × as long as C3. Forewing (Fig. <xref ref-type="fig" rid="F6">22</xref>), 2.3 × as long as broad; <abbrev xmlns:xlink="http://www.w3.org/1999/xlink" xlink:title="marginal vein" id="ABBRID0EZGAI" xlink:type="simple">MV</abbrev> 3.7–3.8 × <abbrev xmlns:xlink="http://www.w3.org/1999/xlink" xlink:title="stigmal vein" id="ABBRID0E4GAI" xlink:type="simple">STV</abbrev>; <abbrev xmlns:xlink="http://www.w3.org/1999/xlink" xlink:title="submarginal vein" id="ABBRID0EBHAI" xlink:type="simple">SMV</abbrev> with four dorsal setae, <abbrev xmlns:xlink="http://www.w3.org/1999/xlink" xlink:title="postmarginal vein" id="ABBRID0EFHAI" xlink:type="simple">PMV</abbrev> developed, only 0.2 × ST × <abbrev xmlns:xlink="http://www.w3.org/1999/xlink" xlink:title="stigmal vein" id="ABBRID0EJHAI" xlink:type="simple">STV</abbrev>. Body (Fig. <xref ref-type="fig" rid="F6">21</xref>) black with blue metallic tint.</p><fig id="F6" position="float" orientation="portrait"><object-id xmlns:xlink="http://www.w3.org/1999/xlink" content-type="doi" xlink:type="simple">10.3897/zookeys.1253.163155.figures21-23</object-id><object-id xmlns:xlink="http://www.w3.org/1999/xlink" content-type="arpha" xlink:type="simple">0E46EEF1-539D-566C-B746-5242291FD16D</object-id><label>Figures 21–23.</label><caption><p><italic><tp:taxon-name><tp:taxon-name-part taxon-name-part-type="genus" reg="Aprostocetus">Aprostocetus</tp:taxon-name-part> <tp:taxon-name-part taxon-name-part-type="species" reg="epicharmus">epicharmus</tp:taxon-name-part></tp:taxon-name></italic> (Walker), female. 21. Habitus, dorsal view; 22. Forewing, dorsal view; 23. Antenna, lateral view.</p></caption><graphic xmlns:xlink="http://www.w3.org/1999/xlink" xlink:href="zookeys-1253-277_article-163155__-g006.jpg" position="float" orientation="portrait" xlink:type="simple" id="oo_1424786.jpg"><uri content-type="original_file" xlink:type="simple">https://binary.pensoft.net/fig/1424786</uri></graphic></fig><p>Male. Unknown for Chinese material.</p></tp:treatment-sec><tp:treatment-sec sec-type="host" id="SECID0EKIAI"><title>Hosts.</title><p>Unknown from China. Non-Chinese records include <italic><tp:taxon-name><tp:taxon-name-part taxon-name-part-type="genus" reg="Contarinia">Contarinia</tp:taxon-name-part> <tp:taxon-name-part taxon-name-part-type="species" reg="medicaginis">medicaginis</tp:taxon-name-part></tp:taxon-name></italic> Kieffer, 1895, <italic><tp:taxon-name><tp:taxon-name-part taxon-name-part-type="genus" reg="Jaapiella">Jaapiella</tp:taxon-name-part> <tp:taxon-name-part taxon-name-part-type="species" reg="medicaginis">medicaginis</tp:taxon-name-part></tp:taxon-name></italic> (Rübsaamen, 1912), <italic><tp:taxon-name><tp:taxon-name-part taxon-name-part-type="genus" reg="Dasineura">Dasineura</tp:taxon-name-part> <tp:taxon-name-part taxon-name-part-type="species" reg="brassicae">brassicae</tp:taxon-name-part></tp:taxon-name></italic> (Winnertz, 1853), <italic><tp:taxon-name><tp:taxon-name-part taxon-name-part-type="genus" reg="Dasineura">D.</tp:taxon-name-part> <tp:taxon-name-part taxon-name-part-type="species" reg="gleditchiae">gleditchiae</tp:taxon-name-part></tp:taxon-name></italic> (Osten Sacken, 1866) <italic><tp:taxon-name><tp:taxon-name-part taxon-name-part-type="genus" reg="Dasineura">D.</tp:taxon-name-part> <tp:taxon-name-part taxon-name-part-type="species" reg="papaveris">papaveris</tp:taxon-name-part></tp:taxon-name></italic> (Winnertz, 1853) (<tp:taxon-name><tp:taxon-name-part taxon-name-part-type="order">Diptera</tp:taxon-name-part></tp:taxon-name>: <tp:taxon-name><tp:taxon-name-part taxon-name-part-type="family">Cecidomyiidae</tp:taxon-name-part></tp:taxon-name>) (<xref ref-type="bibr" rid="B29">Graham 1987</xref>), <italic><tp:taxon-name><tp:taxon-name-part taxon-name-part-type="genus" reg="Aylax">Aylax</tp:taxon-name-part> <tp:taxon-name-part taxon-name-part-type="species" reg="minor">minor</tp:taxon-name-part></tp:taxon-name></italic> Hartig, 1840, <italic><tp:taxon-name><tp:taxon-name-part taxon-name-part-type="genus" reg="Aprostocetus">A.</tp:taxon-name-part> <tp:taxon-name-part taxon-name-part-type="species" reg="papaveris">papaveris</tp:taxon-name-part></tp:taxon-name></italic> (Perris, 1839), <italic><tp:taxon-name><tp:taxon-name-part taxon-name-part-type="genus" reg="Isocolus">Isocolus</tp:taxon-name-part> <tp:taxon-name-part taxon-name-part-type="species" reg="scabiosae">scabiosae</tp:taxon-name-part></tp:taxon-name></italic> (Giraud, 1859), <italic><tp:taxon-name><tp:taxon-name-part taxon-name-part-type="genus" reg="Phanacis">Phanacis</tp:taxon-name-part> <tp:taxon-name-part taxon-name-part-type="species" reg="centaureae">centaureae</tp:taxon-name-part></tp:taxon-name></italic> Förster, 1860 (<tp:taxon-name><tp:taxon-name-part taxon-name-part-type="order">Hymenoptera</tp:taxon-name-part></tp:taxon-name>: <tp:taxon-name><tp:taxon-name-part taxon-name-part-type="family">Cynipidae</tp:taxon-name-part></tp:taxon-name>) (<xref ref-type="bibr" rid="B3">Askew et al. 2006</xref>).</p></tp:treatment-sec><tp:treatment-sec sec-type="distribution" id="SECID0EPMAI"><title>Distribution.</title><p>China (Inner Mongolia [new record], Gansu [<xref ref-type="bibr" rid="B64">Zhang et al. 2007</xref>]), Czech Republic, France (<xref ref-type="bibr" rid="B10">Bouček 1966</xref>), Netherlands (<xref ref-type="bibr" rid="B24">Gijswijt 2003</xref>), Poland (<xref ref-type="bibr" rid="B16">Czajkowska 1978</xref>), Spain (<xref ref-type="bibr" rid="B3">Askew et al. 2006</xref>), Germany, Greece, Hungary, Ireland, Italy, Montenegro, Sweden, England (<xref ref-type="bibr" rid="B29">Graham 1987</xref>), Russia (<xref ref-type="bibr" rid="B62">Yefremova 2002</xref>).</p></tp:treatment-sec><ref-list><ref id="B29"><mixed-citation xmlns:xlink="http://www.w3.org/1999/xlink" xlink:type="simple"><person-group><name name-style="western"><surname>Graham</surname><given-names>MWR de V</given-names></name></person-group> (<year>1987</year>) <article-title>A reclassification of the European <tp:taxon-name><tp:taxon-name-part taxon-name-part-type="subfamily">Tetrastichinae</tp:taxon-name-part></tp:taxon-name> (<tp:taxon-name><tp:taxon-name-part taxon-name-part-type="order">Hymenoptera</tp:taxon-name-part></tp:taxon-name>: <tp:taxon-name><tp:taxon-name-part taxon-name-part-type="family">Eulophidae</tp:taxon-name-part></tp:taxon-name>), with a revision of certain genera. Bulletin of the British Museum (Natural History).</article-title><source>Entomology</source><volume>55</volume>(<issue>1</issue>): <fpage>1</fpage>–<lpage>392</lpage>.</mixed-citation></ref><ref id="B58"><mixed-citation xmlns:xlink="http://www.w3.org/1999/xlink" xlink:type="simple"><person-group><name name-style="western"><surname>Walker</surname><given-names>F</given-names></name></person-group> (<year>1846</year>) <source>List of the Specimens of Hymenopterous Insects in the Collection of the British Museum. Part 1 Chalcidites. F.</source><publisher-name>Newman</publisher-name>, <publisher-loc>London, England</publisher-loc>, <size units="page">100 pp</size>.</mixed-citation></ref><ref id="B18"><mixed-citation xmlns:xlink="http://www.w3.org/1999/xlink" xlink:type="simple"><person-group><name name-style="western"><surname>Domenichini</surname><given-names>G</given-names></name></person-group> (<year>1966</year>) <article-title>I <tp:taxon-name><tp:taxon-name-part taxon-name-part-type="subfamily">Tetrastichinae</tp:taxon-name-part></tp:taxon-name> (<tp:taxon-name><tp:taxon-name-part taxon-name-part-type="order">Hymenoptera</tp:taxon-name-part></tp:taxon-name><tp:taxon-name><tp:taxon-name-part taxon-name-part-type="family">Eulophidae</tp:taxon-name-part></tp:taxon-name>) palearctici ed i loro ospiti.</article-title><source>Bollettino di Zoologia agraria e di Bachicoltura (II)</source><volume>6</volume>: <fpage>61</fpage>–<lpage>205</lpage>.</mixed-citation></ref><ref id="B21"><mixed-citation xmlns:xlink="http://www.w3.org/1999/xlink" xlink:type="simple"><person-group><name name-style="western"><surname>Erdös</surname><given-names>J</given-names></name></person-group> (<year>1956</year>) <article-title>Additamenta ad cognitionem faunae <italic>Chalcidoidarum</italic> in Hungaria et regionibus finitmis. VI. 19. <tp:taxon-name><tp:taxon-name-part taxon-name-part-type="family">Eulophidae</tp:taxon-name-part></tp:taxon-name>.</article-title><source>Folia Entomologica Hungarica</source><volume>9</volume>: <fpage>1</fpage>–<lpage>64</lpage>. [series nova]</mixed-citation></ref><ref id="B27"><mixed-citation xmlns:xlink="http://www.w3.org/1999/xlink" xlink:type="simple"><person-group><name name-style="western"><surname>Graham</surname><given-names>MWR de V</given-names></name></person-group> (<year>1961</year>) <article-title>The genus <italic><tp:taxon-name><tp:taxon-name-part taxon-name-part-type="genus">Aprostocetus</tp:taxon-name-part></tp:taxon-name></italic> Westwood <italic>sensu lato</italic> (Hym., <tp:taxon-name><tp:taxon-name-part taxon-name-part-type="family">Eulophidae</tp:taxon-name-part></tp:taxon-name>) notes on the synonymy of European species.</article-title><source>Entomologist’s Monthly Magazine</source><volume>97</volume>: <fpage>34</fpage>–<lpage>64</lpage>.</mixed-citation></ref><ref id="B3"><mixed-citation xmlns:xlink="http://www.w3.org/1999/xlink" xlink:type="simple"><person-group><name name-style="western"><surname>Askew</surname><given-names>RR</given-names></name><name name-style="western"><surname>Plantard</surname><given-names>O</given-names></name><name name-style="western"><surname>Gómez</surname><given-names>JF</given-names></name><name name-style="western"><surname>Hernandez Nieves</surname><given-names>M</given-names></name><name name-style="western"><surname>Nieves-Aldrey</surname><given-names>JL</given-names></name></person-group> (<year>2006</year>) <article-title>Catalogue of parasitoids and inquilines in galls of <tp:taxon-name><tp:taxon-name-part taxon-name-part-type="tribe">Aylacini</tp:taxon-name-part></tp:taxon-name>, <tp:taxon-name><tp:taxon-name-part taxon-name-part-type="tribe">Diplolepini</tp:taxon-name-part></tp:taxon-name> and <tp:taxon-name><tp:taxon-name-part taxon-name-part-type="tribe">Pediaspidini</tp:taxon-name-part></tp:taxon-name> (Hym., <tp:taxon-name><tp:taxon-name-part taxon-name-part-type="family">Cynipidae</tp:taxon-name-part></tp:taxon-name>) in West Palaearctic.</article-title><source>Zootaxa</source><volume>1301</volume>(<issue>1</issue>): <fpage>3</fpage>–<lpage>60</lpage>. <ext-link xlink:href="10.11646/zootaxa.1301.1.1" ext-link-type="doi" xlink:type="simple">https://doi.org/10.11646/zootaxa.1301.1.1</ext-link></mixed-citation></ref><ref id="B64"><mixed-citation xmlns:xlink="http://www.w3.org/1999/xlink" xlink:type="simple"><person-group><name name-style="western"><surname>Zhang</surname><given-names>YZ</given-names></name><name name-style="western"><surname>Ding</surname><given-names>L</given-names></name><name name-style="western"><surname>Huang</surname><given-names>HR</given-names></name><name name-style="western"><surname>Zhu</surname><given-names>CD</given-names></name></person-group> (<year>2007</year>) <article-title><tp:taxon-name><tp:taxon-name-part taxon-name-part-type="family">Eulophidae</tp:taxon-name-part></tp:taxon-name> fauna (<tp:taxon-name><tp:taxon-name-part taxon-name-part-type="order">Hymenoptera</tp:taxon-name-part></tp:taxon-name>, <tp:taxon-name><tp:taxon-name-part taxon-name-part-type="superfamily">Chalcidoidea</tp:taxon-name-part></tp:taxon-name>) from south Gansu and Quinling mountain areas, China.</article-title><source>Acta Zootaxonomica Sinica</source><volume>32</volume>(<issue>1</issue>): <fpage>6</fpage>–<lpage>16</lpage>.</mixed-citation></ref><ref id="B10"><mixed-citation xmlns:xlink="http://www.w3.org/1999/xlink" xlink:type="simple"><person-group><name name-style="western"><surname>Bouček</surname><given-names>Z</given-names></name></person-group> (<year>1966</year>) <article-title>Materialy po faune chalcid (<tp:taxon-name><tp:taxon-name-part taxon-name-part-type="order">Hymenoptera</tp:taxon-name-part></tp:taxon-name>, <tp:taxon-name><tp:taxon-name-part taxon-name-part-type="superfamily">Chalcidoidea</tp:taxon-name-part></tp:taxon-name>) Moldavskoy SSR. 2. Trudy Moldavskogo Nauchno-Issledovatel’skogo Instituta Sadovodstva, Vinogradarstva i Vinodeliya.</article-title><source>Kishinev</source><volume>13</volume>: <fpage>15</fpage>–<lpage>38</lpage>.</mixed-citation></ref><ref id="B24"><mixed-citation xmlns:xlink="http://www.w3.org/1999/xlink" xlink:type="simple"><person-group><name name-style="western"><surname>Gijswijt</surname><given-names>MJ</given-names></name></person-group> (<year>2003</year>) <article-title>Naamlijst van de Nederlandse bronswespen (<tp:taxon-name><tp:taxon-name-part taxon-name-part-type="order">Hymenoptera</tp:taxon-name-part></tp:taxon-name>: <tp:taxon-name><tp:taxon-name-part taxon-name-part-type="superfamily">Chalcidoidea</tp:taxon-name-part></tp:taxon-name>).</article-title><source>Nederlandse Faunistische Mededelingen</source><volume>18</volume>: <fpage>17</fpage>–<lpage>79</lpage>.</mixed-citation></ref><ref id="B16"><mixed-citation xmlns:xlink="http://www.w3.org/1999/xlink" xlink:type="simple"><person-group><name name-style="western"><surname>Czajkowska</surname><given-names>M</given-names></name></person-group> (<year>1978</year>) <article-title>Investigations on the brassicapod midge (<italic><tp:taxon-name><tp:taxon-name-part taxon-name-part-type="genus">Dasyneura</tp:taxon-name-part> <tp:taxon-name-part taxon-name-part-type="species">brassicae</tp:taxon-name-part></tp:taxon-name></italic> Winn.). IV. Species composition and importance of parasites.</article-title><source>Roczniki Nauk Rolniczych (Seria E, Ochrana Roslin)</source><volume>8</volume>(<issue>2</issue>): <fpage>159</fpage>–<lpage>175</lpage>.</mixed-citation></ref><ref id="B62"><mixed-citation xmlns:xlink="http://www.w3.org/1999/xlink" xlink:type="simple"><person-group><name name-style="western"><surname>Yefremova</surname><given-names>ZA</given-names></name></person-group> (<year>2002</year>) <article-title>Catalogue of the <tp:taxon-name><tp:taxon-name-part taxon-name-part-type="family">Eulophidae</tp:taxon-name-part></tp:taxon-name> (<tp:taxon-name><tp:taxon-name-part taxon-name-part-type="order">Hymenoptera</tp:taxon-name-part></tp:taxon-name>: <tp:taxon-name><tp:taxon-name-part taxon-name-part-type="superfamily">Chalcidoidea</tp:taxon-name-part></tp:taxon-name>) of Russia.</article-title><source>Linzer Biologische Beiträge</source><volume>34</volume>(<issue>1</issue>): <fpage>563</fpage>–<lpage>618</lpage>.</mixed-citation></ref></ref-list></tp:taxon-treatment>
