# Supplementary material for: ﻿Taxonomic notes on the genus Aprostocetus Westwood (Hymenoptera, Eulophidae) from China, with the description of a new species
Source: Zookeys. 2025 Sep 26;1253:277–304. doi: 10.3897/zookeys.1253.163155 (PMC12495427; doi:10.3897/zookeys.1253.163155)
Supplement: XML Treatment for Aprostocetus gratus [file zookeys.1253.163155-treatment7.xml]

<!DOCTYPE tp:taxon-treatment
  PUBLIC "-//TaxonX//DTD Taxonomic Treatment Publishing DTD v0 20100105//EN" "tax-treatment-NSO.dtd">
<tp:taxon-treatment xmlns:tp="http://www.plazi.org/taxpub"><tp:treatment-meta><kwd-group><label>Taxon classification</label><kwd>
                <named-content content-type="kingdom">Animalia</named-content>
              </kwd><kwd>
                <named-content content-type="order">Hymenoptera</named-content>
              </kwd><kwd>
                <named-content content-type="family">Eulophidae</named-content>
              </kwd></kwd-group><mixed-citation publication-type="journal"><person-group><name><surname>Li</surname><given-names>Wen-Jian</given-names></name><name><surname>Liu</surname><given-names>Rui</given-names></name><name><surname>Chen</surname><given-names>Zhi-Peng</given-names></name><name><surname>Zu</surname><given-names>Guo-Hao</given-names></name><name><surname>Li</surname><given-names>Cheng-De</given-names></name></person-group><article-title>﻿Taxonomic notes on the genus <italic><tp:taxon-name><tp:taxon-name-part taxon-name-part-type="genus" reg="Aprostocetus">Aprostocetus</tp:taxon-name-part></tp:taxon-name></italic> Westwood (<tp:taxon-name><tp:taxon-name-part taxon-name-part-type="order">Hymenoptera</tp:taxon-name-part></tp:taxon-name>, <tp:taxon-name><tp:taxon-name-part taxon-name-part-type="family">Eulophidae</tp:taxon-name-part></tp:taxon-name>) from China, with the description of a new species</article-title><source>Zookeys</source><day>26</day><month>09</month><year>2025</year><volume>1253</volume><fpage>277</fpage><lpage>304</lpage><pub-id pub-id-type="doi">10.3897/zookeys.1253.163155</pub-id></mixed-citation></tp:treatment-meta><tp:nomenclature><label>﻿</label><tp:taxon-name><object-id xmlns:xlink="http://www.w3.org/1999/xlink" content-type="arpha" xlink:type="simple">8AC9C7E7-1174-58E0-9425-DFABAAB1B4EA</object-id>
              <tp:taxon-name-part taxon-name-part-type="genus" reg="Aprostocetus">Aprostocetus</tp:taxon-name-part>
              <tp:taxon-name-part taxon-name-part-type="species" reg="gratus">gratus</tp:taxon-name-part>
            </tp:taxon-name><tp:taxon-authority>(Giraud, 1863)</tp:taxon-authority><xref ref-type="fig" rid="F7">Figs 24–27</xref><tp:nomenclature-citation-list><tp:nomenclature-citation><tp:taxon-name>
                  <tp:taxon-name-part taxon-name-part-type="genus" reg="Tetrastichus">Tetrastichus</tp:taxon-name-part> <tp:taxon-name-part taxon-name-part-type="species" reg="gratus">gratus</tp:taxon-name-part></tp:taxon-name><comment>Giraud, 1863: 1275.</comment></tp:nomenclature-citation><tp:nomenclature-citation><tp:taxon-name>
                  <tp:taxon-name-part taxon-name-part-type="genus" reg="Tetrastichus">Tetrastichus</tp:taxon-name-part> <tp:taxon-name-part taxon-name-part-type="species" reg="deplanatus">deplanatus</tp:taxon-name-part></tp:taxon-name><comment>Thomson, 1878: 291. [Synonymized by <xref ref-type="bibr" rid="B27">Graham 1961</xref>: 49]</comment></tp:nomenclature-citation><tp:nomenclature-citation><tp:taxon-name>
                  <tp:taxon-name-part taxon-name-part-type="genus" reg="Tetrastichus">Tetrastichus</tp:taxon-name-part> <tp:taxon-name-part taxon-name-part-type="species" reg="thomsonii">thomsonii</tp:taxon-name-part></tp:taxon-name><comment>Dalla Torre, 1898: 23. [Synonymized by <xref ref-type="bibr" rid="B27">Graham 1961</xref>: 49]</comment></tp:nomenclature-citation><tp:nomenclature-citation><tp:taxon-name>
                  <tp:taxon-name-part taxon-name-part-type="genus" reg="Geniocerus">Geniocerus</tp:taxon-name-part> <tp:taxon-name-part taxon-name-part-type="species" reg="gratus">gratus</tp:taxon-name-part></tp:taxon-name><comment>: <xref ref-type="bibr" rid="B21">Erdös 1956</xref>: 51.</comment></tp:nomenclature-citation><tp:nomenclature-citation><tp:taxon-name>
                  <tp:taxon-name-part taxon-name-part-type="genus" reg="Aprostocetus">Aprostocetus</tp:taxon-name-part> <tp:taxon-name-part taxon-name-part-type="species" reg="gratus">gratus</tp:taxon-name-part></tp:taxon-name><comment>: <xref ref-type="bibr" rid="B27">Graham 1961</xref>: 49.</comment></tp:nomenclature-citation><tp:nomenclature-citation><tp:taxon-name>
                  <tp:taxon-name-part taxon-name-part-type="genus" reg="Tetrastichus">Tetrastichus</tp:taxon-name-part> <tp:taxon-name-part taxon-name-part-type="species" reg="badulini">badulini</tp:taxon-name-part></tp:taxon-name><comment>Kostjukov, 1977: 191. [Synonymized by <xref ref-type="bibr" rid="B29">Graham 1987</xref>: 283]</comment></tp:nomenclature-citation></tp:nomenclature-citation-list></tp:nomenclature><tp:treatment-sec sec-type="material" id="SECID0E3RAI"><title>Material examined.</title><p>• 2 females: [2 females on cards], China, Jiangsu Province, NanTong City, Coastal Levee, 4.VI.2023, Wen-Jian Li, by sweeping, deposited in <abbrev xmlns:xlink="http://www.w3.org/1999/xlink" xlink:title="Yancheng Teachers University" id="ABBRID0ECSAI" xlink:type="simple">YCTU</abbrev>.</p></tp:treatment-sec><tp:treatment-sec sec-type="diagnosis" id="SECID0EGSAI"><title>Diagnosis.</title><p>Female. Antenna (Fig. <xref ref-type="fig" rid="F7">27</xref>) with F1 distinctly longer than F2, 2.5 × as long as broad, F3 apical margin oblique, dorsal edge distinctly longer than ventral edge, clava quite short, solid, obtuse apically, terminal spine downward curved and slender, ~0.5 × as long as the clava itself, apical seta of spine rudimentary. Forewing (Fig. <xref ref-type="fig" rid="F7">26</xref>) narrow, 2.5–2.6 × as long as broad; <abbrev xmlns:xlink="http://www.w3.org/1999/xlink" xlink:title="marginal vein" id="ABBRID0EUSAI" xlink:type="simple">MV</abbrev> 3.9–4.0 × <abbrev xmlns:xlink="http://www.w3.org/1999/xlink" xlink:title="stigmal vein" id="ABBRID0EYSAI" xlink:type="simple">STV</abbrev>; <abbrev xmlns:xlink="http://www.w3.org/1999/xlink" xlink:title="submarginal vein" id="ABBRID0E3SAI" xlink:type="simple">SMV</abbrev> with four dorsal setae; speculum very narrow. Body (Figs <xref ref-type="fig" rid="F7">24</xref>, <xref ref-type="fig" rid="F7">25</xref>) black with bright blue metallic tint; legs yellowish with terminal tarsus brown; gaster basal 1/4 yellow.</p><fig id="F7" position="float" orientation="portrait"><object-id xmlns:xlink="http://www.w3.org/1999/xlink" content-type="doi" xlink:type="simple">10.3897/zookeys.1253.163155.figures24-27</object-id><object-id xmlns:xlink="http://www.w3.org/1999/xlink" content-type="arpha" xlink:type="simple">435BF674-79CD-5F7D-9900-D89ED805D169</object-id><label>Figures 24–27.</label><caption><p><italic><tp:taxon-name><tp:taxon-name-part taxon-name-part-type="genus" reg="Aprostocetus">Aprostocetus</tp:taxon-name-part> <tp:taxon-name-part taxon-name-part-type="species" reg="gratus">gratus</tp:taxon-name-part></tp:taxon-name></italic> (Giraud), female; 24. Habitus of head and mesosoma, lateral view; 25. Habitus of metasoma, dorsal view; 26. Fore and hind wings, dorsal view; 27. Antenna, lateral view.</p></caption><graphic xmlns:xlink="http://www.w3.org/1999/xlink" xlink:href="zookeys-1253-277_article-163155__-g007.jpg" position="float" orientation="portrait" xlink:type="simple" id="oo_1424787.jpg"><uri content-type="original_file" xlink:type="simple">https://binary.pensoft.net/fig/1424787</uri></graphic></fig><p>Male. Unknown for Chinese material.</p></tp:treatment-sec><tp:treatment-sec sec-type="host" id="SECID0EBUAI"><title>Hosts.</title><p>Unknown from China. Non-Chinese records include <italic><tp:taxon-name><tp:taxon-name-part taxon-name-part-type="genus" reg="Giraudiella">Giraudiella</tp:taxon-name-part> <tp:taxon-name-part taxon-name-part-type="species" reg="inclusa">inclusa</tp:taxon-name-part></tp:taxon-name></italic> (Frauenfeld, 1862), <italic><tp:taxon-name><tp:taxon-name-part taxon-name-part-type="genus" reg="Lasioptera">Lasioptera</tp:taxon-name-part> <tp:taxon-name-part taxon-name-part-type="species" reg="arundinis">arundinis</tp:taxon-name-part></tp:taxon-name></italic> Schiner, 1854 (<tp:taxon-name><tp:taxon-name-part taxon-name-part-type="order">Diptera</tp:taxon-name-part></tp:taxon-name>: <tp:taxon-name><tp:taxon-name-part taxon-name-part-type="family">Cecidomyiidae</tp:taxon-name-part></tp:taxon-name>) (<xref ref-type="bibr" rid="B29">Graham 1987</xref>).</p></tp:treatment-sec><tp:treatment-sec sec-type="distribution" id="SECID0ELVAI"><title>Distribution.</title><p>China (Jiangsu [new record], Gansu [<xref ref-type="bibr" rid="B64">Zhang et al. 2007</xref>]), Moldova (<xref ref-type="bibr" rid="B10">Bouček 1966</xref>), Romania (<xref ref-type="bibr" rid="B50">Tudor and Roman 1973</xref>), Austria, Netherlands, former Czechoslovakia, Denmark, Germany, Finland, France, Ireland, Hungary, Italy, Sweden, United Kingdom, Russia (<xref ref-type="bibr" rid="B29">Graham 1987</xref>).</p></tp:treatment-sec><tp:treatment-sec sec-type="comments" id="SECID0EBWAI"><title>Comments.</title><p>This species can be distinguished from other <italic><tp:taxon-name><tp:taxon-name-part taxon-name-part-type="genus" reg="Aprostocetus">Aprostocetus</tp:taxon-name-part></tp:taxon-name></italic> species by the unique F3 and clava.</p></tp:treatment-sec><ref-list><ref id="B27"><mixed-citation xmlns:xlink="http://www.w3.org/1999/xlink" xlink:type="simple"><person-group><name name-style="western"><surname>Graham</surname><given-names>MWR de V</given-names></name></person-group> (<year>1961</year>) <article-title>The genus <italic><tp:taxon-name><tp:taxon-name-part taxon-name-part-type="genus">Aprostocetus</tp:taxon-name-part></tp:taxon-name></italic> Westwood <italic>sensu lato</italic> (Hym., <tp:taxon-name><tp:taxon-name-part taxon-name-part-type="family">Eulophidae</tp:taxon-name-part></tp:taxon-name>) notes on the synonymy of European species.</article-title><source>Entomologist’s Monthly Magazine</source><volume>97</volume>: <fpage>34</fpage>–<lpage>64</lpage>.</mixed-citation></ref><ref id="B21"><mixed-citation xmlns:xlink="http://www.w3.org/1999/xlink" xlink:type="simple"><person-group><name name-style="western"><surname>Erdös</surname><given-names>J</given-names></name></person-group> (<year>1956</year>) <article-title>Additamenta ad cognitionem faunae <italic>Chalcidoidarum</italic> in Hungaria et regionibus finitmis. VI. 19. <tp:taxon-name><tp:taxon-name-part taxon-name-part-type="family">Eulophidae</tp:taxon-name-part></tp:taxon-name>.</article-title><source>Folia Entomologica Hungarica</source><volume>9</volume>: <fpage>1</fpage>–<lpage>64</lpage>. [series nova]</mixed-citation></ref><ref id="B29"><mixed-citation xmlns:xlink="http://www.w3.org/1999/xlink" xlink:type="simple"><person-group><name name-style="western"><surname>Graham</surname><given-names>MWR de V</given-names></name></person-group> (<year>1987</year>) <article-title>A reclassification of the European <tp:taxon-name><tp:taxon-name-part taxon-name-part-type="subfamily">Tetrastichinae</tp:taxon-name-part></tp:taxon-name> (<tp:taxon-name><tp:taxon-name-part taxon-name-part-type="order">Hymenoptera</tp:taxon-name-part></tp:taxon-name>: <tp:taxon-name><tp:taxon-name-part taxon-name-part-type="family">Eulophidae</tp:taxon-name-part></tp:taxon-name>), with a revision of certain genera. Bulletin of the British Museum (Natural History).</article-title><source>Entomology</source><volume>55</volume>(<issue>1</issue>): <fpage>1</fpage>–<lpage>392</lpage>.</mixed-citation></ref><ref id="B64"><mixed-citation xmlns:xlink="http://www.w3.org/1999/xlink" xlink:type="simple"><person-group><name name-style="western"><surname>Zhang</surname><given-names>YZ</given-names></name><name name-style="western"><surname>Ding</surname><given-names>L</given-names></name><name name-style="western"><surname>Huang</surname><given-names>HR</given-names></name><name name-style="western"><surname>Zhu</surname><given-names>CD</given-names></name></person-group> (<year>2007</year>) <article-title><tp:taxon-name><tp:taxon-name-part taxon-name-part-type="family">Eulophidae</tp:taxon-name-part></tp:taxon-name> fauna (<tp:taxon-name><tp:taxon-name-part taxon-name-part-type="order">Hymenoptera</tp:taxon-name-part></tp:taxon-name>, <tp:taxon-name><tp:taxon-name-part taxon-name-part-type="superfamily">Chalcidoidea</tp:taxon-name-part></tp:taxon-name>) from south Gansu and Quinling mountain areas, China.</article-title><source>Acta Zootaxonomica Sinica</source><volume>32</volume>(<issue>1</issue>): <fpage>6</fpage>–<lpage>16</lpage>.</mixed-citation></ref><ref id="B10"><mixed-citation xmlns:xlink="http://www.w3.org/1999/xlink" xlink:type="simple"><person-group><name name-style="western"><surname>Bouček</surname><given-names>Z</given-names></name></person-group> (<year>1966</year>) <article-title>Materialy po faune chalcid (<tp:taxon-name><tp:taxon-name-part taxon-name-part-type="order">Hymenoptera</tp:taxon-name-part></tp:taxon-name>, <tp:taxon-name><tp:taxon-name-part taxon-name-part-type="superfamily">Chalcidoidea</tp:taxon-name-part></tp:taxon-name>) Moldavskoy SSR. 2. Trudy Moldavskogo Nauchno-Issledovatel’skogo Instituta Sadovodstva, Vinogradarstva i Vinodeliya.</article-title><source>Kishinev</source><volume>13</volume>: <fpage>15</fpage>–<lpage>38</lpage>.</mixed-citation></ref><ref id="B50"><mixed-citation xmlns:xlink="http://www.w3.org/1999/xlink" xlink:type="simple"><person-group><name name-style="western"><surname>Tudor</surname><given-names>C</given-names></name><name name-style="western"><surname>Roman</surname><given-names>T</given-names></name></person-group> (<year>1973</year>) <article-title>Chalcidoide folositoare si daunatoare stufului.</article-title><source>Analele Universitatii Bucuresti</source><volume>22</volume>: <fpage>59</fpage>–<lpage>63</lpage>. [Biologie Animale]</mixed-citation></ref></ref-list></tp:taxon-treatment>
