# Supplementary material for: ﻿Taxonomic notes on the genus Aprostocetus Westwood (Hymenoptera, Eulophidae) from China, with the description of a new species
Source: Zookeys. 2025 Sep 26;1253:277–304. doi: 10.3897/zookeys.1253.163155 (PMC12495427; doi:10.3897/zookeys.1253.163155)
Supplement: XML Treatment for Aprostocetus minimus [file zookeys.1253.163155-treatment8.xml]

<!DOCTYPE tp:taxon-treatment
  PUBLIC "-//TaxonX//DTD Taxonomic Treatment Publishing DTD v0 20100105//EN" "tax-treatment-NSO.dtd">
<tp:taxon-treatment xmlns:tp="http://www.plazi.org/taxpub"><tp:treatment-meta><kwd-group><label>Taxon classification</label><kwd>
                <named-content content-type="kingdom">Animalia</named-content>
              </kwd><kwd>
                <named-content content-type="order">Hymenoptera</named-content>
              </kwd><kwd>
                <named-content content-type="family">Eulophidae</named-content>
              </kwd></kwd-group><mixed-citation publication-type="journal"><person-group><name><surname>Li</surname><given-names>Wen-Jian</given-names></name><name><surname>Liu</surname><given-names>Rui</given-names></name><name><surname>Chen</surname><given-names>Zhi-Peng</given-names></name><name><surname>Zu</surname><given-names>Guo-Hao</given-names></name><name><surname>Li</surname><given-names>Cheng-De</given-names></name></person-group><article-title>﻿Taxonomic notes on the genus <italic><tp:taxon-name><tp:taxon-name-part taxon-name-part-type="genus" reg="Aprostocetus">Aprostocetus</tp:taxon-name-part></tp:taxon-name></italic> Westwood (<tp:taxon-name><tp:taxon-name-part taxon-name-part-type="order">Hymenoptera</tp:taxon-name-part></tp:taxon-name>, <tp:taxon-name><tp:taxon-name-part taxon-name-part-type="family">Eulophidae</tp:taxon-name-part></tp:taxon-name>) from China, with the description of a new species</article-title><source>Zookeys</source><day>26</day><month>09</month><year>2025</year><volume>1253</volume><fpage>277</fpage><lpage>304</lpage><pub-id pub-id-type="doi">10.3897/zookeys.1253.163155</pub-id></mixed-citation></tp:treatment-meta><tp:nomenclature><label>﻿</label><tp:taxon-name><object-id xmlns:xlink="http://www.w3.org/1999/xlink" content-type="arpha" xlink:type="simple">89F5E9FF-6963-5CC8-A8CA-DF0DBA5DD705</object-id>
              <tp:taxon-name-part taxon-name-part-type="genus" reg="Aprostocetus">Aprostocetus</tp:taxon-name-part>
              <tp:taxon-name-part taxon-name-part-type="species" reg="minimus">minimus</tp:taxon-name-part>
            </tp:taxon-name><tp:taxon-authority>(Ratzeburg, 1848)</tp:taxon-authority><xref ref-type="fig" rid="F8">Figs 28</xref><xref ref-type="fig" rid="F8">, 29</xref><tp:nomenclature-citation-list><tp:nomenclature-citation><tp:taxon-name>
                  <tp:taxon-name-part taxon-name-part-type="genus" reg="Geniocerus">Geniocerus</tp:taxon-name-part> <tp:taxon-name-part taxon-name-part-type="species" reg="minimus">minimus</tp:taxon-name-part></tp:taxon-name><comment>Ratzeburg, 1848: 175.</comment></tp:nomenclature-citation><tp:nomenclature-citation><tp:taxon-name>
                  <tp:taxon-name-part taxon-name-part-type="genus" reg="Tetrastichus">Tetrastichus</tp:taxon-name-part> <tp:taxon-name-part taxon-name-part-type="species" reg="minimus">minimus</tp:taxon-name-part></tp:taxon-name><comment>: Dalla 1898: 598.</comment></tp:nomenclature-citation></tp:nomenclature-citation-list></tp:nomenclature><tp:treatment-sec sec-type="material" id="SECID0EUYAI"><title>Material examined.</title><p>2 females: [2 females on cards], China, Heilongjiang Province, Hegang City, Wuzhishan Park, 22. VII.2020, Ming-Rui Li, by sweeping, deposited in <abbrev xmlns:xlink="http://www.w3.org/1999/xlink" xlink:title="Yancheng Teachers University" id="ABBRID0E1YAI" xlink:type="simple">YCTU</abbrev>.</p></tp:treatment-sec><tp:treatment-sec sec-type="diagnosis" id="SECID0E5YAI"><title>Diagnosis.</title><p>Female. Body small (Figs <xref ref-type="fig" rid="F8">28</xref>, <xref ref-type="fig" rid="F8">29</xref>), length 1.3 mm. Thorax with superficial reticulation, median line of mid lobe of mesoscutum distinct; mid lobe of mesoscutum with three to four adnotaular setae on each side; propodeum medially shorter than dorsellum. Forewing with four dorsal setae on <abbrev xmlns:xlink="http://www.w3.org/1999/xlink" xlink:title="submarginal vein" id="ABBRID0EMZAI" xlink:type="simple">SMV</abbrev>, speculum small, <abbrev xmlns:xlink="http://www.w3.org/1999/xlink" xlink:title="marginal vein" id="ABBRID0EQZAI" xlink:type="simple">MV</abbrev> 3.5 × <abbrev xmlns:xlink="http://www.w3.org/1999/xlink" xlink:title="stigmal vein" id="ABBRID0EUZAI" xlink:type="simple">STV</abbrev>. Body black, head and thorax with bluish metallic tint.</p><fig id="F8" position="float" orientation="portrait"><object-id xmlns:xlink="http://www.w3.org/1999/xlink" content-type="doi" xlink:type="simple">10.3897/zookeys.1253.163155.figures28-29</object-id><object-id xmlns:xlink="http://www.w3.org/1999/xlink" content-type="arpha" xlink:type="simple">9E457CA0-00D1-544A-8A39-7811592F245A</object-id><label>Figures 28, 29.</label><caption><p><italic><tp:taxon-name><tp:taxon-name-part taxon-name-part-type="genus" reg="Aprostocetus">Aprostocetus</tp:taxon-name-part> <tp:taxon-name-part taxon-name-part-type="species" reg="minimus">minimus</tp:taxon-name-part></tp:taxon-name></italic> (Ratzeburg), female. 28. Habitus, dorsal view; 29. Habitus, lateral view.</p></caption><graphic xmlns:xlink="http://www.w3.org/1999/xlink" xlink:href="zookeys-1253-277_article-163155__-g008.jpg" position="float" orientation="portrait" xlink:type="simple" id="oo_1424788.jpg"><uri content-type="original_file" xlink:type="simple">https://binary.pensoft.net/fig/1424788</uri></graphic></fig></tp:treatment-sec><tp:treatment-sec sec-type="host" id="SECID0EQ1AI"><title>Hosts.</title><p>Unknown from China. Non-Chinese records include <italic><tp:taxon-name><tp:taxon-name-part taxon-name-part-type="genus" reg="Rabdophaga">Rabdophaga</tp:taxon-name-part> <tp:taxon-name-part taxon-name-part-type="species" reg="nervorum">nervorum</tp:taxon-name-part></tp:taxon-name></italic> (Kieffer, 1895), <italic><tp:taxon-name><tp:taxon-name-part taxon-name-part-type="genus" reg="Rabdophaga">R.</tp:taxon-name-part> <tp:taxon-name-part taxon-name-part-type="species" reg="salicis">salicis</tp:taxon-name-part></tp:taxon-name></italic> (Schrank, 1803), and <italic><tp:taxon-name><tp:taxon-name-part taxon-name-part-type="genus" reg="Rabdophaga">R.</tp:taxon-name-part> <tp:taxon-name-part taxon-name-part-type="species" reg="rosaria">rosaria</tp:taxon-name-part></tp:taxon-name></italic> (Loew, 1850) (<tp:taxon-name><tp:taxon-name-part taxon-name-part-type="order">Diptera</tp:taxon-name-part></tp:taxon-name>: <tp:taxon-name><tp:taxon-name-part taxon-name-part-type="family">Cecidomyiidae</tp:taxon-name-part></tp:taxon-name>) (<xref ref-type="bibr" rid="B18">Domenichini 1966</xref>).</p></tp:treatment-sec><tp:treatment-sec sec-type="distribution" id="SECID0EF3AI"><title>Distribution.</title><p>China (Heilongjiang [new record], Gansu), Germany, Netherlands (<xref ref-type="bibr" rid="B29">Graham 1987</xref>), Sweden (<xref ref-type="bibr" rid="B33">Hedqvist 2003</xref>), Russia (<xref ref-type="bibr" rid="B63">Yegorenkova et al. 2007</xref>).</p></tp:treatment-sec><ref-list><ref id="B18"><mixed-citation xmlns:xlink="http://www.w3.org/1999/xlink" xlink:type="simple"><person-group><name name-style="western"><surname>Domenichini</surname><given-names>G</given-names></name></person-group> (<year>1966</year>) <article-title>I <tp:taxon-name><tp:taxon-name-part taxon-name-part-type="subfamily">Tetrastichinae</tp:taxon-name-part></tp:taxon-name> (<tp:taxon-name><tp:taxon-name-part taxon-name-part-type="order">Hymenoptera</tp:taxon-name-part></tp:taxon-name><tp:taxon-name><tp:taxon-name-part taxon-name-part-type="family">Eulophidae</tp:taxon-name-part></tp:taxon-name>) palearctici ed i loro ospiti.</article-title><source>Bollettino di Zoologia agraria e di Bachicoltura (II)</source><volume>6</volume>: <fpage>61</fpage>–<lpage>205</lpage>.</mixed-citation></ref><ref id="B29"><mixed-citation xmlns:xlink="http://www.w3.org/1999/xlink" xlink:type="simple"><person-group><name name-style="western"><surname>Graham</surname><given-names>MWR de V</given-names></name></person-group> (<year>1987</year>) <article-title>A reclassification of the European <tp:taxon-name><tp:taxon-name-part taxon-name-part-type="subfamily">Tetrastichinae</tp:taxon-name-part></tp:taxon-name> (<tp:taxon-name><tp:taxon-name-part taxon-name-part-type="order">Hymenoptera</tp:taxon-name-part></tp:taxon-name>: <tp:taxon-name><tp:taxon-name-part taxon-name-part-type="family">Eulophidae</tp:taxon-name-part></tp:taxon-name>), with a revision of certain genera. Bulletin of the British Museum (Natural History).</article-title><source>Entomology</source><volume>55</volume>(<issue>1</issue>): <fpage>1</fpage>–<lpage>392</lpage>.</mixed-citation></ref><ref id="B33"><mixed-citation xmlns:xlink="http://www.w3.org/1999/xlink" xlink:type="simple"><person-group><name name-style="western"><surname>Hedqvist</surname><given-names>KJ</given-names></name></person-group> (<year>2003</year>) <article-title>Katalog över svenska <tp:taxon-name><tp:taxon-name-part taxon-name-part-type="superfamily">Chalcidoidea</tp:taxon-name-part></tp:taxon-name>.</article-title><source>Entomologisk Tidskrift</source><volume>124</volume>(<issue>1–2</issue>): <fpage>73</fpage>–<lpage>133</lpage>.</mixed-citation></ref><ref id="B63"><mixed-citation xmlns:xlink="http://www.w3.org/1999/xlink" xlink:type="simple"><person-group><name name-style="western"><surname>Yegorenkova</surname><given-names>EN</given-names></name><name name-style="western"><surname>Yefremova</surname><given-names>ZA</given-names></name><name name-style="western"><surname>Kostjukov</surname><given-names>VV</given-names></name></person-group> (<year>2007</year>) <article-title>Contributions to the knowledge of tetrastichine wasps (<tp:taxon-name><tp:taxon-name-part taxon-name-part-type="order">Hymenoptera</tp:taxon-name-part></tp:taxon-name>, <tp:taxon-name><tp:taxon-name-part taxon-name-part-type="family">Eulophidae</tp:taxon-name-part></tp:taxon-name>, <tp:taxon-name><tp:taxon-name-part taxon-name-part-type="subfamily">Tetrastichinae</tp:taxon-name-part></tp:taxon-name>) of the middle Volga region.</article-title><source>Entomologicheskoe Obozrenie</source><volume>86</volume>(<issue>4</issue>): <fpage>781</fpage>–<lpage>796</lpage>. <ext-link xlink:href="10.1134/S0013873807090084" ext-link-type="doi" xlink:type="simple">https://doi.org/10.1134/S0013873807090084</ext-link></mixed-citation></ref></ref-list></tp:taxon-treatment>
