# Supplementary material for: ﻿Taxonomic notes on the genus Aprostocetus Westwood (Hymenoptera, Eulophidae) from China, with the description of a new species
Source: Zookeys. 2025 Sep 26;1253:277–304. doi: 10.3897/zookeys.1253.163155 (PMC12495427; doi:10.3897/zookeys.1253.163155)
Supplement: XML Treatment for Aprostocetus microcosmus [file zookeys.1253.163155-treatment9.xml]

<!DOCTYPE tp:taxon-treatment
  PUBLIC "-//TaxonX//DTD Taxonomic Treatment Publishing DTD v0 20100105//EN" "tax-treatment-NSO.dtd">
<tp:taxon-treatment xmlns:tp="http://www.plazi.org/taxpub"><tp:treatment-meta><kwd-group><label>Taxon classification</label><kwd>
                <named-content content-type="kingdom">Animalia</named-content>
              </kwd><kwd>
                <named-content content-type="order">Hymenoptera</named-content>
              </kwd><kwd>
                <named-content content-type="family">Eulophidae</named-content>
              </kwd></kwd-group><mixed-citation publication-type="journal"><person-group><name><surname>Li</surname><given-names>Wen-Jian</given-names></name><name><surname>Liu</surname><given-names>Rui</given-names></name><name><surname>Chen</surname><given-names>Zhi-Peng</given-names></name><name><surname>Zu</surname><given-names>Guo-Hao</given-names></name><name><surname>Li</surname><given-names>Cheng-De</given-names></name></person-group><article-title>﻿Taxonomic notes on the genus <italic><tp:taxon-name><tp:taxon-name-part taxon-name-part-type="genus" reg="Aprostocetus">Aprostocetus</tp:taxon-name-part></tp:taxon-name></italic> Westwood (<tp:taxon-name><tp:taxon-name-part taxon-name-part-type="order">Hymenoptera</tp:taxon-name-part></tp:taxon-name>, <tp:taxon-name><tp:taxon-name-part taxon-name-part-type="family">Eulophidae</tp:taxon-name-part></tp:taxon-name>) from China, with the description of a new species</article-title><source>Zookeys</source><day>26</day><month>09</month><year>2025</year><volume>1253</volume><fpage>277</fpage><lpage>304</lpage><pub-id pub-id-type="doi">10.3897/zookeys.1253.163155</pub-id></mixed-citation></tp:treatment-meta><tp:nomenclature><label>﻿</label><tp:taxon-name><object-id xmlns:xlink="http://www.w3.org/1999/xlink" content-type="arpha" xlink:type="simple">98476408-927C-5B7D-8626-7EBE77D109E9</object-id>
              <tp:taxon-name-part taxon-name-part-type="genus" reg="Aprostocetus">Aprostocetus</tp:taxon-name-part>
              <tp:taxon-name-part taxon-name-part-type="species" reg="microcosmus">microcosmus</tp:taxon-name-part>
            </tp:taxon-name><tp:taxon-authority>(Girault, 1917)</tp:taxon-authority><xref ref-type="fig" rid="F9">Fig. 30</xref><tp:nomenclature-citation-list><tp:nomenclature-citation><tp:taxon-name>
                  <tp:taxon-name-part taxon-name-part-type="genus" reg="Aprostocetus">Aprostocetus</tp:taxon-name-part> <tp:taxon-name-part taxon-name-part-type="species" reg="granulatus">granulatus</tp:taxon-name-part></tp:taxon-name><comment>Ashmead, 1888: 105. [Synonymized by Burk 1975: 142].</comment></tp:nomenclature-citation><tp:nomenclature-citation><tp:taxon-name>
                  <tp:taxon-name-part taxon-name-part-type="genus" reg="Tetrastichus">Tetrastichus</tp:taxon-name-part> <tp:taxon-name-part taxon-name-part-type="species" reg="microcosmus">microcosmus</tp:taxon-name-part></tp:taxon-name><comment>Girault, 1917: 22.</comment></tp:nomenclature-citation><tp:nomenclature-citation><tp:taxon-name>
                  <tp:taxon-name-part taxon-name-part-type="genus" reg="Tetrastichus">Tetrastichus</tp:taxon-name-part> <tp:taxon-name-part taxon-name-part-type="species" reg="asperulus">asperulus</tp:taxon-name-part></tp:taxon-name><comment>Graham, 1981: 2. [Synonymized by <xref ref-type="bibr" rid="B30">Graham and LaSalle 1991</xref>: 91]</comment></tp:nomenclature-citation><tp:nomenclature-citation><tp:taxon-name>
                  <tp:taxon-name-part taxon-name-part-type="genus" reg="Aprostocetus">Aprostocetus</tp:taxon-name-part> <tp:taxon-name-part taxon-name-part-type="species" reg="asperulus">asperulus</tp:taxon-name-part></tp:taxon-name><comment>: <xref ref-type="bibr" rid="B29">Graham 1987</xref>: 212.</comment></tp:nomenclature-citation><tp:nomenclature-citation><tp:taxon-name>
                  <tp:taxon-name-part taxon-name-part-type="genus" reg="Aprostocetus">Aprostocetus</tp:taxon-name-part> <tp:taxon-name-part taxon-name-part-type="species" reg="granulatus">granulatus</tp:taxon-name-part></tp:taxon-name><comment>: <xref ref-type="bibr" rid="B37">LaSalle 1994</xref>: 144.</comment></tp:nomenclature-citation><tp:nomenclature-citation><tp:taxon-name>
                  <tp:taxon-name-part taxon-name-part-type="genus" reg="Aprostocetus">Aprostocetus</tp:taxon-name-part> <tp:taxon-name-part taxon-name-part-type="species" reg="microcosmus">microcosmus</tp:taxon-name-part></tp:taxon-name><comment>: <xref ref-type="bibr" rid="B66">Zhu and Huang 2002</xref>: 598.</comment></tp:nomenclature-citation></tp:nomenclature-citation-list></tp:nomenclature><tp:treatment-sec sec-type="material" id="SECID0E4ABI"><title>Material examined.</title><p>9 females: [2 females on cards], China • Hainan Province, Qiongzhong County, Limushan Forest Park, 30. IV.2021, Ming-Rui Li, Gang Fu, by sweeping; [3 females on cards], China • Hainan Province, Wuzhishan City, Qianchi Village, 10. V.2021, Ming-Rui Li, Gang Fu, by sweeping; [2 females on cards], China • Hainan Province, Danzhou City, Lianhuashan Forest Park, 28. IV.2021, Ming-Rui Li, Gang Fu, by sweeping; [2 females on cards], China • Yunnan Province, Chuxiong City, Konglongshan Town, 3. VII.2022, Ren-Tao Xu, Ke-Yi Wang, by sweeping; deposited in <abbrev xmlns:xlink="http://www.w3.org/1999/xlink" xlink:title="Yancheng Teachers University" id="ABBRID0EDBBI" xlink:type="simple">YCTU</abbrev>.</p></tp:treatment-sec><tp:treatment-sec sec-type="diagnosis" id="SECID0EHBBI"><title>Diagnosis.</title><p>Female. Thorax (Fig. <xref ref-type="fig" rid="F9">30</xref>) with dull, distinctly raised reticulation, median line of mid lobe of mesoscutum distinct but disappearing anteriorly; areoles of reticulation are mostly a little longer than broad; mid lobe of mesoscutum with 2 rows of adnotaular setae; callus with three to four setae. Forewing <abbrev xmlns:xlink="http://www.w3.org/1999/xlink" xlink:title="submarginal vein" id="ABBRID0ERBBI" xlink:type="simple">SMV</abbrev> with three to four dorsal setae, speculum open below, extending nearly to <abbrev xmlns:xlink="http://www.w3.org/1999/xlink" xlink:title="stigmal vein" id="ABBRID0EVBBI" xlink:type="simple">STV</abbrev>. Gaster (Fig. <xref ref-type="fig" rid="F9">30</xref>) lanceolate, strongly acute, 1.5 × as long as thorax plus head, with superficial scaly reticulation. Body black, without metallic luster.</p><fig id="F9" position="float" orientation="portrait"><object-id xmlns:xlink="http://www.w3.org/1999/xlink" content-type="doi" xlink:type="simple">10.3897/zookeys.1253.163155.figure30</object-id><object-id xmlns:xlink="http://www.w3.org/1999/xlink" content-type="arpha" xlink:type="simple">ECBD0619-B360-5625-9959-3D806FFB698B</object-id><label>Figure 30.</label><caption><p><italic><tp:taxon-name><tp:taxon-name-part taxon-name-part-type="genus" reg="Aprostocetus">Aprostocetus</tp:taxon-name-part> <tp:taxon-name-part taxon-name-part-type="species" reg="microcosmus">microcosmus</tp:taxon-name-part></tp:taxon-name></italic> (Girault), female habitus, dorsal view.</p></caption><graphic xmlns:xlink="http://www.w3.org/1999/xlink" xlink:href="zookeys-1253-277_article-163155__-g009.jpg" position="float" orientation="portrait" xlink:type="simple" id="oo_1424789.jpg"><uri content-type="original_file" xlink:type="simple">https://binary.pensoft.net/fig/1424789</uri></graphic></fig></tp:treatment-sec><tp:treatment-sec sec-type="host" id="SECID0EVCBI"><title>Hosts.</title><p>Unknown.</p></tp:treatment-sec><tp:treatment-sec sec-type="distribution" id="SECID0E1CBI"><title>Distribution.</title><p>China (Hainan, Yunnan [new records], Guangxi [<xref ref-type="bibr" rid="B66">Zhu and Huang 2002</xref>]), Canary Islands, Cape Verde Islands, India, Madeira, Trinidad &amp; Tobago (<xref ref-type="bibr" rid="B29">Graham 1987</xref>), Australia (<xref ref-type="bibr" rid="B12">Bouček 1988</xref>).</p></tp:treatment-sec><tp:treatment-sec sec-type="comments" id="SECID0EMDBI"><title>Comments.</title><p>According to <xref ref-type="bibr" rid="B15">UCD Community (2023)</xref>, its distribution in China includes Guangxi and Shanxi. However, according <xref ref-type="bibr" rid="B66">Zhu and Huang (2002)</xref>, its distribution is Shangsi County, Guangxi Province. This could be a confusion between “Shanxi” and “Shangsi”.</p></tp:treatment-sec><ref-list><ref id="B30"><mixed-citation xmlns:xlink="http://www.w3.org/1999/xlink" xlink:type="simple"><person-group><name name-style="western"><surname>Graham</surname><given-names>MWR de V</given-names></name><name name-style="western"><surname>LaSalle</surname><given-names>J</given-names></name></person-group> (<year>1991</year>) <article-title>New synonymy in European <tp:taxon-name><tp:taxon-name-part taxon-name-part-type="subfamily">Tetrastichinae</tp:taxon-name-part></tp:taxon-name> (<tp:taxon-name><tp:taxon-name-part taxon-name-part-type="order">Hymenoptera</tp:taxon-name-part></tp:taxon-name>: <tp:taxon-name><tp:taxon-name-part taxon-name-part-type="family">Eulophidae</tp:taxon-name-part></tp:taxon-name>) including designation of some neotypes, lectotypes and new combinations.</article-title><source>Entomologist’s Gazette</source><volume>42</volume>: <fpage>89</fpage>–<lpage>96</lpage>.</mixed-citation></ref><ref id="B29"><mixed-citation xmlns:xlink="http://www.w3.org/1999/xlink" xlink:type="simple"><person-group><name name-style="western"><surname>Graham</surname><given-names>MWR de V</given-names></name></person-group> (<year>1987</year>) <article-title>A reclassification of the European <tp:taxon-name><tp:taxon-name-part taxon-name-part-type="subfamily">Tetrastichinae</tp:taxon-name-part></tp:taxon-name> (<tp:taxon-name><tp:taxon-name-part taxon-name-part-type="order">Hymenoptera</tp:taxon-name-part></tp:taxon-name>: <tp:taxon-name><tp:taxon-name-part taxon-name-part-type="family">Eulophidae</tp:taxon-name-part></tp:taxon-name>), with a revision of certain genera. Bulletin of the British Museum (Natural History).</article-title><source>Entomology</source><volume>55</volume>(<issue>1</issue>): <fpage>1</fpage>–<lpage>392</lpage>.</mixed-citation></ref><ref id="B37"><mixed-citation xmlns:xlink="http://www.w3.org/1999/xlink" xlink:type="simple"><person-group><name name-style="western"><surname>LaSalle</surname><given-names>J</given-names></name></person-group> (<year>1994</year>) <article-title>North American genera of <tp:taxon-name><tp:taxon-name-part taxon-name-part-type="subfamily">Tetrastichinae</tp:taxon-name-part></tp:taxon-name> (<tp:taxon-name><tp:taxon-name-part taxon-name-part-type="order">Hymenoptera</tp:taxon-name-part></tp:taxon-name>: <tp:taxon-name><tp:taxon-name-part taxon-name-part-type="family">Eulophidae</tp:taxon-name-part></tp:taxon-name>).</article-title><source>Journal of Natural History</source><volume>28</volume>(<issue>1</issue>): <fpage>109</fpage>–<lpage>236</lpage>. <ext-link xlink:href="10.1080/00222939400770091" ext-link-type="doi" xlink:type="simple">https://doi.org/10.1080/00222939400770091</ext-link></mixed-citation></ref><ref id="B66"><mixed-citation xmlns:xlink="http://www.w3.org/1999/xlink" xlink:type="simple"><person-group><name name-style="western"><surname>Zhu</surname><given-names>CD</given-names></name><name name-style="western"><surname>Huang</surname><given-names>DW</given-names></name></person-group> (<year>2002</year>) <article-title>A taxonomic study on <tp:taxon-name><tp:taxon-name-part taxon-name-part-type="family">Eulophidae</tp:taxon-name-part></tp:taxon-name> from Guangxi, China (<tp:taxon-name><tp:taxon-name-part taxon-name-part-type="order">Hymenoptera</tp:taxon-name-part></tp:taxon-name>: <tp:taxon-name><tp:taxon-name-part taxon-name-part-type="superfamily">Chalcidoidea</tp:taxon-name-part></tp:taxon-name>).</article-title><source>Acta Zootaxonomica Sinica</source><volume>27</volume>(<issue>3</issue>): <fpage>583</fpage>–<lpage>607</lpage>.</mixed-citation></ref><ref id="B12"><mixed-citation xmlns:xlink="http://www.w3.org/1999/xlink" xlink:type="simple"><person-group><name name-style="western"><surname>Bouček</surname><given-names>Z</given-names></name></person-group> (<year>1988</year>) <source>Australasian <tp:taxon-name><tp:taxon-name-part taxon-name-part-type="superfamily">Chalcidoidea</tp:taxon-name-part></tp:taxon-name> (<tp:taxon-name><tp:taxon-name-part taxon-name-part-type="order">Hymenoptera</tp:taxon-name-part></tp:taxon-name>). A Biosystematic Revision of Genera of Fourteen Families, with a Reclassification of Species.</source><publisher-name>CAB International</publisher-name>, <publisher-loc>Wallingford /Cambrian News, Aberystwyth</publisher-loc>, <size units="page">832 pp</size>.</mixed-citation></ref><ref id="B15"><mixed-citation xmlns:xlink="http://www.w3.org/1999/xlink" xlink:type="simple"><person-group><name name-style="western"><surname>Community UCD</surname><given-names/></name></person-group> (<year>2023</year>) Universal <tp:taxon-name><tp:taxon-name-part taxon-name-part-type="superfamily">Chalcidoidea</tp:taxon-name-part></tp:taxon-name> Database Website. <ext-link xlink:href="https://ucd.chalcid.org" ext-link-type="uri" xlink:type="simple">https://ucd.chalcid.org</ext-link> [accessed May 2025]</mixed-citation></ref></ref-list></tp:taxon-treatment>
