# Supplementary material for: ﻿Taxonomic notes on the genus Aprostocetus Westwood (Hymenoptera, Eulophidae) from China, with the description of a new species
Source: Zookeys. 2025 Sep 26;1253:277–304. doi: 10.3897/zookeys.1253.163155 (PMC12495427; doi:10.3897/zookeys.1253.163155)
Supplement: XML Treatment for Aprostocetus pinus [file zookeys.1253.163155-treatment10.xml]

<!DOCTYPE tp:taxon-treatment
  PUBLIC "-//TaxonX//DTD Taxonomic Treatment Publishing DTD v0 20100105//EN" "tax-treatment-NSO.dtd">
<tp:taxon-treatment xmlns:tp="http://www.plazi.org/taxpub"><tp:treatment-meta><kwd-group><label>Taxon classification</label><kwd>
                <named-content content-type="kingdom">Animalia</named-content>
              </kwd><kwd>
                <named-content content-type="order">Hymenoptera</named-content>
              </kwd><kwd>
                <named-content content-type="family">Eulophidae</named-content>
              </kwd></kwd-group><mixed-citation publication-type="journal"><person-group><name><surname>Li</surname><given-names>Wen-Jian</given-names></name><name><surname>Liu</surname><given-names>Rui</given-names></name><name><surname>Chen</surname><given-names>Zhi-Peng</given-names></name><name><surname>Zu</surname><given-names>Guo-Hao</given-names></name><name><surname>Li</surname><given-names>Cheng-De</given-names></name></person-group><article-title>﻿Taxonomic notes on the genus <italic><tp:taxon-name><tp:taxon-name-part taxon-name-part-type="genus" reg="Aprostocetus">Aprostocetus</tp:taxon-name-part></tp:taxon-name></italic> Westwood (<tp:taxon-name><tp:taxon-name-part taxon-name-part-type="order">Hymenoptera</tp:taxon-name-part></tp:taxon-name>, <tp:taxon-name><tp:taxon-name-part taxon-name-part-type="family">Eulophidae</tp:taxon-name-part></tp:taxon-name>) from China, with the description of a new species</article-title><source>Zookeys</source><day>26</day><month>09</month><year>2025</year><volume>1253</volume><fpage>277</fpage><lpage>304</lpage><pub-id pub-id-type="doi">10.3897/zookeys.1253.163155</pub-id></mixed-citation></tp:treatment-meta><tp:nomenclature><label>﻿</label><tp:taxon-name><object-id xmlns:xlink="http://www.w3.org/1999/xlink" content-type="arpha" xlink:type="simple">29D9F83F-8459-5BA4-A3CB-C2999554FD6B</object-id>
              <tp:taxon-name-part taxon-name-part-type="genus" reg="Aprostocetus">Aprostocetus</tp:taxon-name-part>
              <tp:taxon-name-part taxon-name-part-type="species" reg="pinus">pinus</tp:taxon-name-part>
            </tp:taxon-name><tp:taxon-authority>Li &amp; Xu, 2014</tp:taxon-authority><xref ref-type="fig" rid="F10">Fig. 31</xref><tp:nomenclature-citation-list><tp:nomenclature-citation><tp:taxon-name>
                  <tp:taxon-name-part taxon-name-part-type="genus" reg="Aprostocetus">Aprostocetus</tp:taxon-name-part> <tp:taxon-name-part taxon-name-part-type="species" reg="pinus">pinus</tp:taxon-name-part></tp:taxon-name><comment>Li &amp; Xu, in <xref ref-type="bibr" rid="B38">Li et al. 2014</xref>: 393.</comment></tp:nomenclature-citation></tp:nomenclature-citation-list></tp:nomenclature><tp:treatment-sec sec-type="material" id="SECID0EVFBI"><title>Material examined.</title><p>• 4 females on cards, China, Jiangsu Province, Yancheng City, Xinyang Port Sluice, 29. VIII.2023, Wen-Jian Li, Yong-Qiang Zhao, by sweeping, deposited in <abbrev xmlns:xlink="http://www.w3.org/1999/xlink" xlink:title="Yancheng Teachers University" id="ABBRID0E2FBI" xlink:type="simple">YCTU</abbrev>.</p></tp:treatment-sec><tp:treatment-sec sec-type="diagnosis" id="SECID0E6FBI"><title>Diagnosis.</title><p>Female. Thorax (Fig. <xref ref-type="fig" rid="F10">31</xref>) with superficial reticulation, median line of mid lobe of mesoscutum complete but weak; areoles of reticulation distinctly longer than broad; mid lobe of mesoscutum with five adnotaular setae on each side; propodeum carina thin and forked, forming a cup-shaped anterior-medially, callus with two setae. Forewing with four dorsal setae on <abbrev xmlns:xlink="http://www.w3.org/1999/xlink" xlink:title="submarginal vein" id="ABBRID0EJGBI" xlink:type="simple">SMV</abbrev>, speculum small, <abbrev xmlns:xlink="http://www.w3.org/1999/xlink" xlink:title="marginal vein" id="ABBRID0ENGBI" xlink:type="simple">MV</abbrev> 3.0 × <abbrev xmlns:xlink="http://www.w3.org/1999/xlink" xlink:title="stigmal vein" id="ABBRID0ERGBI" xlink:type="simple">STV</abbrev>. Head yellow with occiput dark brown, thorax yellow with propodeum partly or mainly dark brown, gaster mainly black.</p><fig id="F10" position="float" orientation="portrait"><object-id xmlns:xlink="http://www.w3.org/1999/xlink" content-type="doi" xlink:type="simple">10.3897/zookeys.1253.163155.figure31</object-id><object-id xmlns:xlink="http://www.w3.org/1999/xlink" content-type="arpha" xlink:type="simple">36BB8FE5-CAF3-595B-AF52-50EE8191641C</object-id><label>Figure 31.</label><caption><p><italic><tp:taxon-name><tp:taxon-name-part taxon-name-part-type="genus" reg="Aprostocetus">Aprostocetus</tp:taxon-name-part> <tp:taxon-name-part taxon-name-part-type="species" reg="pinus">pinus</tp:taxon-name-part></tp:taxon-name></italic> Li &amp; Xu, female habitus, dorsal view.</p></caption><graphic xmlns:xlink="http://www.w3.org/1999/xlink" xlink:href="zookeys-1253-277_article-163155__-g010.jpg" position="float" orientation="portrait" xlink:type="simple" id="oo_1424790.jpg"><uri content-type="original_file" xlink:type="simple">https://binary.pensoft.net/fig/1424790</uri></graphic></fig></tp:treatment-sec><tp:treatment-sec sec-type="host" id="SECID0ENHBI"><title>Hosts.</title><p><italic><tp:taxon-name><tp:taxon-name-part taxon-name-part-type="genus" reg="Pinus">Pinus</tp:taxon-name-part> <tp:taxon-name-part taxon-name-part-type="species" reg="massoniana">massoniana</tp:taxon-name-part></tp:taxon-name></italic> (<tp:taxon-name><tp:taxon-name-part taxon-name-part-type="family">Pinaceae</tp:taxon-name-part></tp:taxon-name>) (<xref ref-type="bibr" rid="B38">Li et al. 2014</xref>).</p></tp:treatment-sec><tp:treatment-sec sec-type="distribution" id="SECID0EHIBI"><title>Distribution.</title><p>China (Jiangsu [new record], Zhejiang).</p></tp:treatment-sec><tp:treatment-sec sec-type="comments" id="SECID0EMIBI"><title>Comments.</title><p>The specimens we collected have four dorsal setae on the <abbrev xmlns:xlink="http://www.w3.org/1999/xlink" xlink:title="submarginal vein" id="ABBRID0ESIBI" xlink:type="simple">SMV</abbrev> compared to five dorsal setae in the original description (<xref ref-type="bibr" rid="B38">Li et al. 2014</xref>).</p></tp:treatment-sec><ref-list><ref id="B38"><mixed-citation xmlns:xlink="http://www.w3.org/1999/xlink" xlink:type="simple"><person-group><name name-style="western"><surname>Li</surname><given-names>XX</given-names></name><name name-style="western"><surname>Xu</surname><given-names>ZJ</given-names></name><name name-style="western"><surname>Zhu</surname><given-names>CD</given-names></name><name name-style="western"><surname>Zhao</surname><given-names>JN</given-names></name><name name-style="western"><surname>He</surname><given-names>YY</given-names></name></person-group> (<year>2014</year>) A new phytophagous eulophid wasp (<tp:taxon-name><tp:taxon-name-part taxon-name-part-type="order">Hymenoptera</tp:taxon-name-part></tp:taxon-name>: <tp:taxon-name><tp:taxon-name-part taxon-name-part-type="superfamily">Chalcidoidea</tp:taxon-name-part></tp:taxon-name>: <tp:taxon-name><tp:taxon-name-part taxon-name-part-type="family">Eulophidae</tp:taxon-name-part></tp:taxon-name>) that feeds within leaf buds and cones of <italic><tp:taxon-name><tp:taxon-name-part taxon-name-part-type="genus">Pinus</tp:taxon-name-part> <tp:taxon-name-part taxon-name-part-type="species">massoniana</tp:taxon-name-part></tp:taxon-name></italic>. Zootaxa 3753(4): 391–397. <ext-link xlink:href="10.11646/zootaxa.3753.4.8" ext-link-type="doi" xlink:type="simple">https://doi.org/10.11646/zootaxa.3753.4.8</ext-link></mixed-citation></ref></ref-list></tp:taxon-treatment>
