# Supplementary material for: ﻿Taxonomic notes on the genus Aprostocetus Westwood (Hymenoptera, Eulophidae) from China, with the description of a new species
Source: Zookeys. 2025 Sep 26;1253:277–304. doi: 10.3897/zookeys.1253.163155 (PMC12495427; doi:10.3897/zookeys.1253.163155)
Supplement: XML Treatment for Aprostocetus nigroplaque [file zookeys.1253.163155-treatment11.xml]

<!DOCTYPE tp:taxon-treatment
  PUBLIC "-//TaxonX//DTD Taxonomic Treatment Publishing DTD v0 20100105//EN" "tax-treatment-NSO.dtd">
<tp:taxon-treatment xmlns:tp="http://www.plazi.org/taxpub"><tp:treatment-meta><kwd-group><label>Taxon classification</label><kwd>
                <named-content content-type="kingdom">Animalia</named-content>
              </kwd><kwd>
                <named-content content-type="order">Hymenoptera</named-content>
              </kwd><kwd>
                <named-content content-type="family">Eulophidae</named-content>
              </kwd></kwd-group><mixed-citation publication-type="journal"><person-group><name><surname>Li</surname><given-names>Wen-Jian</given-names></name><name><surname>Liu</surname><given-names>Rui</given-names></name><name><surname>Chen</surname><given-names>Zhi-Peng</given-names></name><name><surname>Zu</surname><given-names>Guo-Hao</given-names></name><name><surname>Li</surname><given-names>Cheng-De</given-names></name></person-group><article-title>﻿Taxonomic notes on the genus <italic><tp:taxon-name><tp:taxon-name-part taxon-name-part-type="genus" reg="Aprostocetus">Aprostocetus</tp:taxon-name-part></tp:taxon-name></italic> Westwood (<tp:taxon-name><tp:taxon-name-part taxon-name-part-type="order">Hymenoptera</tp:taxon-name-part></tp:taxon-name>, <tp:taxon-name><tp:taxon-name-part taxon-name-part-type="family">Eulophidae</tp:taxon-name-part></tp:taxon-name>) from China, with the description of a new species</article-title><source>Zookeys</source><day>26</day><month>09</month><year>2025</year><volume>1253</volume><fpage>277</fpage><lpage>304</lpage><pub-id pub-id-type="doi">10.3897/zookeys.1253.163155</pub-id></mixed-citation></tp:treatment-meta><tp:nomenclature><label>﻿</label><tp:taxon-name><object-id xmlns:xlink="http://www.w3.org/1999/xlink" content-type="arpha" xlink:type="simple">1D56DC06-7674-5064-B234-97CC4B168041</object-id>
              <tp:taxon-name-part taxon-name-part-type="genus" reg="Aprostocetus">Aprostocetus</tp:taxon-name-part>
              <tp:taxon-name-part taxon-name-part-type="species" reg="nigroplaque">nigroplaque</tp:taxon-name-part>
            </tp:taxon-name><tp:taxon-authority>Yang &amp; Cao, 2015</tp:taxon-authority><xref ref-type="fig" rid="F11">Figs 32–34</xref><tp:nomenclature-citation-list><tp:nomenclature-citation><tp:taxon-name>
                  <tp:taxon-name-part taxon-name-part-type="genus" reg="Aprostocetus">Aprostocetus</tp:taxon-name-part> <tp:taxon-name-part taxon-name-part-type="species" reg="nigroplaque">nigroplaque</tp:taxon-name-part></tp:taxon-name><comment>Yang &amp; Cao in Yang and Cao 2015: 88.</comment></tp:nomenclature-citation></tp:nomenclature-citation-list></tp:nomenclature><tp:treatment-sec sec-type="material" id="SECID0EQKBI"><title>Material examined.</title><p>• 2 females on cards, China, Tianjin City, Tianjin Academy of Agricultural Sciences, 13–30.VIII.2022, Guo-Hao Zu, by Malaise trapping, deposited in <abbrev xmlns:xlink="http://www.w3.org/1999/xlink" xlink:title="Yancheng Teachers University" id="ABBRID0EWKBI" xlink:type="simple">YCTU</abbrev>.</p></tp:treatment-sec><tp:treatment-sec sec-type="diagnosis" id="SECID0E1KBI"><title>Diagnosis.</title><p>Female. Median line of mid lobe of mesoscutum complete and distinct (Fig. <xref ref-type="fig" rid="F11">32</xref>); mid lobe of mesoscutum with five adnotaular setae on each side; propodeum carina broad, medially slightly shorter than dorsellum, callus with four setae. Forewing (Fig. <xref ref-type="fig" rid="F11">33</xref>) with two dorsal setae on <abbrev xmlns:xlink="http://www.w3.org/1999/xlink" xlink:title="submarginal vein" id="ABBRID0EILBI" xlink:type="simple">SMV</abbrev>, costal cell longer than <abbrev xmlns:xlink="http://www.w3.org/1999/xlink" xlink:title="marginal vein" id="ABBRID0EMLBI" xlink:type="simple">MV</abbrev>, <abbrev xmlns:xlink="http://www.w3.org/1999/xlink" xlink:title="marginal vein" id="ABBRID0EQLBI" xlink:type="simple">MV</abbrev> short, 2.0 × <abbrev xmlns:xlink="http://www.w3.org/1999/xlink" xlink:title="stigmal vein" id="ABBRID0EULBI" xlink:type="simple">STV</abbrev>. Gaster long-oval, 2.5 × as long as broad. Body (Fig. <xref ref-type="fig" rid="F11">32</xref>) metallic blue-green; antennae, scape, all coxae and femora mainly concolorous with body.</p><fig id="F11" position="float" orientation="portrait"><object-id xmlns:xlink="http://www.w3.org/1999/xlink" content-type="doi" xlink:type="simple">10.3897/zookeys.1253.163155.figures32-34</object-id><object-id xmlns:xlink="http://www.w3.org/1999/xlink" content-type="arpha" xlink:type="simple">974F336C-829D-51AA-9589-C28034854483</object-id><label>Figures 32–34.</label><caption><p><italic><tp:taxon-name><tp:taxon-name-part taxon-name-part-type="genus" reg="Aprostocetus">Aprostocetus</tp:taxon-name-part> <tp:taxon-name-part taxon-name-part-type="species" reg="nigroplaque">nigroplaque</tp:taxon-name-part></tp:taxon-name></italic> Yang &amp; Cao, female; 32. Habitus, dorsal view; 33. Forewing, dorsal view; 34. Antenna, lateral view.</p></caption><graphic xmlns:xlink="http://www.w3.org/1999/xlink" xlink:href="zookeys-1253-277_article-163155__-g011.jpg" position="float" orientation="portrait" xlink:type="simple" id="oo_1424791.jpg"><uri content-type="original_file" xlink:type="simple">https://binary.pensoft.net/fig/1424791</uri></graphic></fig></tp:treatment-sec><tp:treatment-sec sec-type="host" id="SECID0EUMBI"><title>Hosts.</title><p><italic><tp:taxon-name><tp:taxon-name-part taxon-name-part-type="genus" reg="Epinotia">Epinotia</tp:taxon-name-part> <tp:taxon-name-part taxon-name-part-type="species" reg="nisella">nisella</tp:taxon-name-part></tp:taxon-name></italic> (Clerck, 1759) (<tp:taxon-name><tp:taxon-name-part taxon-name-part-type="order">Lepidoptera</tp:taxon-name-part></tp:taxon-name>: <tp:taxon-name><tp:taxon-name-part taxon-name-part-type="family">Tortricidae</tp:taxon-name-part></tp:taxon-name>) (Yang and Cao 2015).</p></tp:treatment-sec><tp:treatment-sec sec-type="distribution" id="SECID0EPNBI"><title>Distribution.</title><p>China (Tianjin [new record], Shandong (Yang and Cao 2015)).</p></tp:treatment-sec></tp:taxon-treatment>
