# Supplementary material for: ﻿Taxonomic notes on the genus Aprostocetus Westwood (Hymenoptera, Eulophidae) from China, with the description of a new species
Source: Zookeys. 2025 Sep 26;1253:277–304. doi: 10.3897/zookeys.1253.163155 (PMC12495427; doi:10.3897/zookeys.1253.163155)
Supplement: XML Treatment for Aprostocetus percaudatus [file zookeys.1253.163155-treatment12.xml]

<!DOCTYPE tp:taxon-treatment
  PUBLIC "-//TaxonX//DTD Taxonomic Treatment Publishing DTD v0 20100105//EN" "tax-treatment-NSO.dtd">
<tp:taxon-treatment xmlns:tp="http://www.plazi.org/taxpub"><tp:treatment-meta><kwd-group><label>Taxon classification</label><kwd>
                <named-content content-type="kingdom">Animalia</named-content>
              </kwd><kwd>
                <named-content content-type="order">Hymenoptera</named-content>
              </kwd><kwd>
                <named-content content-type="family">Eulophidae</named-content>
              </kwd></kwd-group><mixed-citation publication-type="journal"><person-group><name><surname>Li</surname><given-names>Wen-Jian</given-names></name><name><surname>Liu</surname><given-names>Rui</given-names></name><name><surname>Chen</surname><given-names>Zhi-Peng</given-names></name><name><surname>Zu</surname><given-names>Guo-Hao</given-names></name><name><surname>Li</surname><given-names>Cheng-De</given-names></name></person-group><article-title>﻿Taxonomic notes on the genus <italic><tp:taxon-name><tp:taxon-name-part taxon-name-part-type="genus" reg="Aprostocetus">Aprostocetus</tp:taxon-name-part></tp:taxon-name></italic> Westwood (<tp:taxon-name><tp:taxon-name-part taxon-name-part-type="order">Hymenoptera</tp:taxon-name-part></tp:taxon-name>, <tp:taxon-name><tp:taxon-name-part taxon-name-part-type="family">Eulophidae</tp:taxon-name-part></tp:taxon-name>) from China, with the description of a new species</article-title><source>Zookeys</source><day>26</day><month>09</month><year>2025</year><volume>1253</volume><fpage>277</fpage><lpage>304</lpage><pub-id pub-id-type="doi">10.3897/zookeys.1253.163155</pub-id></mixed-citation></tp:treatment-meta><tp:nomenclature><label>﻿</label><tp:taxon-name><object-id xmlns:xlink="http://www.w3.org/1999/xlink" content-type="arpha" xlink:type="simple">82DB6E8C-DC62-50BF-9455-F35B2AA69DB6</object-id>
              <tp:taxon-name-part taxon-name-part-type="genus" reg="Aprostocetus">Aprostocetus</tp:taxon-name-part>
              <tp:taxon-name-part taxon-name-part-type="species" reg="percaudatus">percaudatus</tp:taxon-name-part>
            </tp:taxon-name><tp:taxon-authority>(Silvestri, 1920)</tp:taxon-authority><xref ref-type="fig" rid="F12">Figs 35–37</xref><tp:nomenclature-citation-list><tp:nomenclature-citation><tp:taxon-name>
                  <tp:taxon-name-part taxon-name-part-type="genus" reg="Tetrastichus">Tetrastichus</tp:taxon-name-part> <tp:taxon-name-part taxon-name-part-type="species" reg="percaudatus">percaudatus</tp:taxon-name-part></tp:taxon-name><comment>Silvestri, 1920: 241.</comment></tp:nomenclature-citation><tp:nomenclature-citation><tp:taxon-name>
                  <tp:taxon-name-part taxon-name-part-type="genus" reg="Terebratella">Terebratella</tp:taxon-name-part> <tp:taxon-name-part taxon-name-part-type="species" reg="indica">indica</tp:taxon-name-part></tp:taxon-name><comment>Shafee &amp; Rizvi, 1985: 377. [Synonymized by <xref ref-type="bibr" rid="B32">Hayat and Shahi 2004</xref>: 307.]</comment></tp:nomenclature-citation><tp:nomenclature-citation><tp:taxon-name>
                  <tp:taxon-name-part taxon-name-part-type="genus" reg="Aprostocetus">Aprostocetus</tp:taxon-name-part> (<tp:taxon-name-part taxon-name-part-type="subgenus" reg="Ootetrastichus">Ootetrastichus</tp:taxon-name-part>) <tp:taxon-name-part taxon-name-part-type="species" reg="percaudatus">percaudatus</tp:taxon-name-part></tp:taxon-name><comment>: <xref ref-type="bibr" rid="B29">Graham 1987</xref>: 112.</comment></tp:nomenclature-citation></tp:nomenclature-citation-list></tp:nomenclature><tp:treatment-sec sec-type="material" id="SECID0EL1BI"><title>Material examined.</title><p>3 females: [1 female on card], China • Shandong Province, Qingdao City, Mashan Mountain, 16.VII.2014, Guo-Hao Zu, Si-Zhu Liu, Zhi-Guang Wu, Hui Geng, by sweeping; [2 females on cards], China • Yunnan Province, Shuangjiang County, 21.IV.2013, Guo-Hao Zu, Xiang-Xiang Jin, Chao Zhang, by sweeping. All deposited in <abbrev xmlns:xlink="http://www.w3.org/1999/xlink" xlink:title="Yancheng Teachers University" id="ABBRID0ER1BI" xlink:type="simple">YCTU</abbrev>.</p></tp:treatment-sec><tp:treatment-sec sec-type="diagnosis" id="SECID0EV1BI"><title>Diagnosis.</title><p>Female. Body (Fig. <xref ref-type="fig" rid="F12">35</xref>) long, length 1.7–2.0 mm (projecting part of ovipositor sheaths not included), projecting part of ovipositor sheaths ≤ 3.0 mm in length. Body black with bright green to blue-green metallic tints.</p><fig id="F12" position="float" orientation="portrait"><object-id xmlns:xlink="http://www.w3.org/1999/xlink" content-type="doi" xlink:type="simple">10.3897/zookeys.1253.163155.figures35-37</object-id><object-id xmlns:xlink="http://www.w3.org/1999/xlink" content-type="arpha" xlink:type="simple">AF967903-9B6D-51EB-96A8-6A408FCD63E6</object-id><label>Figures 35–37.</label><caption><p><italic><tp:taxon-name><tp:taxon-name-part taxon-name-part-type="genus" reg="Aprostocetus">Aprostocetus</tp:taxon-name-part> <tp:taxon-name-part taxon-name-part-type="species" reg="percaudatus">percaudatus</tp:taxon-name-part></tp:taxon-name></italic> (Silvestri), female. 35. Habitus, dorsal view; 36. Fore and hind wings, dorsal view; 37. Antenna, lateral view.</p></caption><graphic xmlns:xlink="http://www.w3.org/1999/xlink" xlink:href="zookeys-1253-277_article-163155__-g012.jpg" position="float" orientation="portrait" xlink:type="simple" id="oo_1424792.jpg"><uri content-type="original_file" xlink:type="simple">https://binary.pensoft.net/fig/1424792</uri></graphic></fig></tp:treatment-sec><tp:treatment-sec sec-type="host" id="SECID0EX2BI"><title>Hosts.</title><p>Unknown from China. Non-Chinese records include <italic><tp:taxon-name><tp:taxon-name-part taxon-name-part-type="genus" reg="Oecanthus">Oecanthus</tp:taxon-name-part> <tp:taxon-name-part taxon-name-part-type="species" reg="pellucens">pellucens</tp:taxon-name-part></tp:taxon-name></italic> (Scopoli, 1763) (<tp:taxon-name><tp:taxon-name-part taxon-name-part-type="order">Orthoptera</tp:taxon-name-part></tp:taxon-name>: <tp:taxon-name><tp:taxon-name-part taxon-name-part-type="family">Gryllidae</tp:taxon-name-part></tp:taxon-name>) (<xref ref-type="bibr" rid="B29">Graham 1987</xref>).</p></tp:treatment-sec><tp:treatment-sec sec-type="distribution" id="SECID0EW3BI"><title>Distribution.</title><p>China (Shandong, Yunnan [new records]), Bulgaria, Czech Republic, Slovakia, France, Italy, Spain (<xref ref-type="bibr" rid="B13">Boyadzhiev 1997</xref>), Germany (<xref ref-type="bibr" rid="B51">Vidal 2001</xref>), Croatia, Serbia, Montenegro (<xref ref-type="bibr" rid="B11">Bouček 1977</xref>), Romania (<xref ref-type="bibr" rid="B31">Hansson 2016</xref>), Ukraine, Moldova (<xref ref-type="bibr" rid="B10">Bouček 1966</xref>), India (<xref ref-type="bibr" rid="B39">Narendran 2007</xref>).</p></tp:treatment-sec><tp:treatment-sec sec-type="comments" id="SECID0EU4BI"><title>Comments.</title><p>This species can be distinguished by its extremely long ovipositor sheaths. The longest projecting part of the ovipositor sheaths of one specimen was 3.0 mm.</p></tp:treatment-sec><ref-list><ref id="B32"><mixed-citation xmlns:xlink="http://www.w3.org/1999/xlink" xlink:type="simple"><person-group><name name-style="western"><surname>Hayat</surname><given-names>M</given-names></name><name name-style="western"><surname>Shahi</surname><given-names>MH</given-names></name></person-group> (<year>2004</year>) <article-title>Taxonomic notes on Indian <tp:taxon-name><tp:taxon-name-part taxon-name-part-type="family">Eulophidae</tp:taxon-name-part></tp:taxon-name> (<tp:taxon-name><tp:taxon-name-part taxon-name-part-type="order">Hymenoptera</tp:taxon-name-part></tp:taxon-name>: <tp:taxon-name><tp:taxon-name-part taxon-name-part-type="superfamily">Chalcidoidea</tp:taxon-name-part></tp:taxon-name>) - 1. On the types of some <tp:taxon-name><tp:taxon-name-part taxon-name-part-type="subfamily">Tetrastichinae</tp:taxon-name-part></tp:taxon-name>.</article-title><source>Oriental Insects</source><volume>38</volume>(<issue>1</issue>): <fpage>303</fpage>–<lpage>314</lpage>. <ext-link xlink:href="10.1080/00305316.2004.10417396" ext-link-type="doi" xlink:type="simple">https://doi.org/10.1080/00305316.2004.10417396</ext-link></mixed-citation></ref><ref id="B29"><mixed-citation xmlns:xlink="http://www.w3.org/1999/xlink" xlink:type="simple"><person-group><name name-style="western"><surname>Graham</surname><given-names>MWR de V</given-names></name></person-group> (<year>1987</year>) <article-title>A reclassification of the European <tp:taxon-name><tp:taxon-name-part taxon-name-part-type="subfamily">Tetrastichinae</tp:taxon-name-part></tp:taxon-name> (<tp:taxon-name><tp:taxon-name-part taxon-name-part-type="order">Hymenoptera</tp:taxon-name-part></tp:taxon-name>: <tp:taxon-name><tp:taxon-name-part taxon-name-part-type="family">Eulophidae</tp:taxon-name-part></tp:taxon-name>), with a revision of certain genera. Bulletin of the British Museum (Natural History).</article-title><source>Entomology</source><volume>55</volume>(<issue>1</issue>): <fpage>1</fpage>–<lpage>392</lpage>.</mixed-citation></ref><ref id="B13"><mixed-citation xmlns:xlink="http://www.w3.org/1999/xlink" xlink:type="simple"><person-group><name name-style="western"><surname>Boyadzhiev</surname><given-names>PS</given-names></name></person-group> (<year>1997</year>) <article-title>New species <tp:taxon-name><tp:taxon-name-part taxon-name-part-type="family">Eulophidae</tp:taxon-name-part></tp:taxon-name> (<tp:taxon-name><tp:taxon-name-part taxon-name-part-type="order">Hymenoptera</tp:taxon-name-part></tp:taxon-name>: <tp:taxon-name><tp:taxon-name-part taxon-name-part-type="superfamily">Chalcidoidea</tp:taxon-name-part></tp:taxon-name>) to the fauna of Bulgaria. Plovdivski Universitet “Paisij Khilendarski”.</article-title><source>Nauchni Trudove Biologiya <tp:taxon-name><tp:taxon-name-part taxon-name-part-type="kingdom">Animalia</tp:taxon-name-part></tp:taxon-name></source><volume>33</volume>(<issue>6</issue>): <fpage>41</fpage>–<lpage>44</lpage>.</mixed-citation></ref><ref id="B51"><mixed-citation xmlns:xlink="http://www.w3.org/1999/xlink" xlink:type="simple"><person-group><name name-style="western"><surname>Vidal</surname><given-names>S</given-names></name></person-group> (<year>2001</year>) <article-title>Entomofauna Germanica. Band 4. Verzeichnis der Hautflügler Deutschalnds. <tp:taxon-name><tp:taxon-name-part taxon-name-part-type="superfamily">Chalcidoidea</tp:taxon-name-part></tp:taxon-name>.</article-title><source>Entomologische Nachrichten und Berichte</source><volume>7</volume>: <fpage>51</fpage>–<lpage>69</lpage>.</mixed-citation></ref><ref id="B11"><mixed-citation xmlns:xlink="http://www.w3.org/1999/xlink" xlink:type="simple"><person-group><name name-style="western"><surname>Bouček</surname><given-names>Z</given-names></name></person-group> (<year>1977</year>) A faunistic review of the Yugoslavian <tp:taxon-name><tp:taxon-name-part taxon-name-part-type="superfamily">Chalcidoidea</tp:taxon-name-part></tp:taxon-name> (Parasitic <tp:taxon-name><tp:taxon-name-part taxon-name-part-type="order">Hymenoptera</tp:taxon-name-part></tp:taxon-name>). Acta Entomologica Jugoslavica 13(Supplement): 1–145.</mixed-citation></ref><ref id="B31"><mixed-citation xmlns:xlink="http://www.w3.org/1999/xlink" xlink:type="simple"><person-group><name name-style="western"><surname>Hansson</surname><given-names>C</given-names></name></person-group> (<year>2016</year>) <article-title>New records of <tp:taxon-name><tp:taxon-name-part taxon-name-part-type="family">Eulophidae</tp:taxon-name-part></tp:taxon-name> (<tp:taxon-name><tp:taxon-name-part taxon-name-part-type="order">Hymenoptera</tp:taxon-name-part></tp:taxon-name>: <tp:taxon-name><tp:taxon-name-part taxon-name-part-type="superfamily">Chalcidoidea</tp:taxon-name-part></tp:taxon-name>) from Romania, including two new species.</article-title><source>Travaux du Muséum d’Histoire Naturelle ‘Grigore Antipa’, Bucuresti</source><volume>59</volume>(<issue>1</issue>): <fpage>53</fpage>–<lpage>72</lpage>. <ext-link xlink:href="10.1515/travmu-2016-0017" ext-link-type="doi" xlink:type="simple">https://doi.org/10.1515/travmu-2016-0017</ext-link></mixed-citation></ref><ref id="B10"><mixed-citation xmlns:xlink="http://www.w3.org/1999/xlink" xlink:type="simple"><person-group><name name-style="western"><surname>Bouček</surname><given-names>Z</given-names></name></person-group> (<year>1966</year>) <article-title>Materialy po faune chalcid (<tp:taxon-name><tp:taxon-name-part taxon-name-part-type="order">Hymenoptera</tp:taxon-name-part></tp:taxon-name>, <tp:taxon-name><tp:taxon-name-part taxon-name-part-type="superfamily">Chalcidoidea</tp:taxon-name-part></tp:taxon-name>) Moldavskoy SSR. 2. Trudy Moldavskogo Nauchno-Issledovatel’skogo Instituta Sadovodstva, Vinogradarstva i Vinodeliya.</article-title><source>Kishinev</source><volume>13</volume>: <fpage>15</fpage>–<lpage>38</lpage>.</mixed-citation></ref><ref id="B39"><mixed-citation xmlns:xlink="http://www.w3.org/1999/xlink" xlink:type="simple"><person-group><name name-style="western"><surname>Narendran</surname><given-names>TC</given-names></name></person-group> (<year>2007</year>) <source>Indian chalcidoid parasitoids of the <tp:taxon-name><tp:taxon-name-part taxon-name-part-type="subfamily">Tetrastichinae</tp:taxon-name-part></tp:taxon-name> (<tp:taxon-name><tp:taxon-name-part taxon-name-part-type="order">Hymenoptera</tp:taxon-name-part></tp:taxon-name>: <tp:taxon-name><tp:taxon-name-part taxon-name-part-type="family">Eulophidae</tp:taxon-name-part></tp:taxon-name>).</source><publisher-name>Records of the Zoological Survey of India</publisher-name>, <publisher-loc>Occasional Paper, No 272</publisher-loc>, <size units="page">386 pp</size>.</mixed-citation></ref></ref-list></tp:taxon-treatment>
