# Supplementary material for: ﻿Taxonomic notes on the genus Aprostocetus Westwood (Hymenoptera, Eulophidae) from China, with the description of a new species
Source: Zookeys. 2025 Sep 26;1253:277–304. doi: 10.3897/zookeys.1253.163155 (PMC12495427; doi:10.3897/zookeys.1253.163155)
Supplement: XML Treatment for Aprostocetus mandanis [file zookeys.1253.163155-treatment14.xml]

<!DOCTYPE tp:taxon-treatment
  PUBLIC "-//TaxonX//DTD Taxonomic Treatment Publishing DTD v0 20100105//EN" "tax-treatment-NSO.dtd">
<tp:taxon-treatment xmlns:tp="http://www.plazi.org/taxpub"><tp:treatment-meta><kwd-group><label>Taxon classification</label><kwd>
                <named-content content-type="kingdom">Animalia</named-content>
              </kwd><kwd>
                <named-content content-type="order">Hymenoptera</named-content>
              </kwd><kwd>
                <named-content content-type="family">Eulophidae</named-content>
              </kwd></kwd-group><mixed-citation publication-type="journal"><person-group><name><surname>Li</surname><given-names>Wen-Jian</given-names></name><name><surname>Liu</surname><given-names>Rui</given-names></name><name><surname>Chen</surname><given-names>Zhi-Peng</given-names></name><name><surname>Zu</surname><given-names>Guo-Hao</given-names></name><name><surname>Li</surname><given-names>Cheng-De</given-names></name></person-group><article-title>﻿Taxonomic notes on the genus <italic><tp:taxon-name><tp:taxon-name-part taxon-name-part-type="genus" reg="Aprostocetus">Aprostocetus</tp:taxon-name-part></tp:taxon-name></italic> Westwood (<tp:taxon-name><tp:taxon-name-part taxon-name-part-type="order">Hymenoptera</tp:taxon-name-part></tp:taxon-name>, <tp:taxon-name><tp:taxon-name-part taxon-name-part-type="family">Eulophidae</tp:taxon-name-part></tp:taxon-name>) from China, with the description of a new species</article-title><source>Zookeys</source><day>26</day><month>09</month><year>2025</year><volume>1253</volume><fpage>277</fpage><lpage>304</lpage><pub-id pub-id-type="doi">10.3897/zookeys.1253.163155</pub-id></mixed-citation></tp:treatment-meta><tp:nomenclature><label>﻿</label><tp:taxon-name><object-id xmlns:xlink="http://www.w3.org/1999/xlink" content-type="arpha" xlink:type="simple">64F84AA9-84E1-504A-A5FC-587440CA1F28</object-id>
              <tp:taxon-name-part taxon-name-part-type="genus" reg="Aprostocetus">Aprostocetus</tp:taxon-name-part>
              <tp:taxon-name-part taxon-name-part-type="species" reg="mandanis">mandanis</tp:taxon-name-part>
            </tp:taxon-name><tp:taxon-authority>(Walker, 1839)</tp:taxon-authority><xref ref-type="fig" rid="F14">Figs 41</xref><xref ref-type="fig" rid="F14">, 42</xref><tp:nomenclature-citation-list><tp:nomenclature-citation><tp:taxon-name>
                  <tp:taxon-name-part taxon-name-part-type="genus" reg="Cirrospilus">Cirrospilus</tp:taxon-name-part> <tp:taxon-name-part taxon-name-part-type="species" reg="mandanis">mandanis</tp:taxon-name-part></tp:taxon-name><comment>Walker, 1839b: 202.</comment></tp:nomenclature-citation><tp:nomenclature-citation><tp:taxon-name>
                  <tp:taxon-name-part taxon-name-part-type="genus" reg="Tetrastichus">Tetrastichus</tp:taxon-name-part> <tp:taxon-name-part taxon-name-part-type="species" reg="mandanis">mandanis</tp:taxon-name-part></tp:taxon-name><comment>: <xref ref-type="bibr" rid="B58">Walker 1846</xref>: 74.</comment></tp:nomenclature-citation><tp:nomenclature-citation><tp:taxon-name>
                  <tp:taxon-name-part taxon-name-part-type="genus" reg="Anellaria">Anellaria</tp:taxon-name-part> <tp:taxon-name-part taxon-name-part-type="species" reg="conomeli">conomeli</tp:taxon-name-part></tp:taxon-name><comment>Bakkendorf, 1934: 9. [Synonymized by <xref ref-type="bibr" rid="B27">Graham 1961</xref>: 44.]</comment></tp:nomenclature-citation><tp:nomenclature-citation><tp:taxon-name>
                  <tp:taxon-name-part taxon-name-part-type="genus" reg="Tetrastichus">Tetrastichus</tp:taxon-name-part> <tp:taxon-name-part taxon-name-part-type="species" reg="conomeli">conomeli</tp:taxon-name-part></tp:taxon-name><comment>: <xref ref-type="bibr" rid="B5">Bakkendorf 1953</xref>: 564.</comment></tp:nomenclature-citation><tp:nomenclature-citation><tp:taxon-name>
                  <tp:taxon-name-part taxon-name-part-type="genus" reg="Aprostocetus">Aprostocetus</tp:taxon-name-part> (<tp:taxon-name-part taxon-name-part-type="subgenus" reg="Ootetrastichus">Ootetrastichus</tp:taxon-name-part>) <tp:taxon-name-part taxon-name-part-type="species" reg="mandanis">mandanis</tp:taxon-name-part></tp:taxon-name><comment>: <xref ref-type="bibr" rid="B29">Graham 1987</xref>: 108.</comment></tp:nomenclature-citation></tp:nomenclature-citation-list></tp:nomenclature><tp:treatment-sec sec-type="material" id="SECID0E2MCI"><title>Material examined.</title><p>• 2 females: [1 female on card], China • Yunnan Province, Yuanjiang County, 26–28.XI.2022, Jun-Jie Fan, Ting-Ting Zhao, Jun Wu, by sweeping; [1 female on card], China • Xizang Autonomous Region, Motuo County, Gedang Township, 31.V–5.VI.2021, Jun-Jie Fan, Jun Wu, by yellow-pan trapping. All deposited in <abbrev xmlns:xlink="http://www.w3.org/1999/xlink" xlink:title="Yancheng Teachers University" id="ABBRID0EBNCI" xlink:type="simple">YCTU</abbrev>.</p></tp:treatment-sec><tp:treatment-sec sec-type="diagnosis" id="SECID0EFNCI"><title>Diagnosis.</title><p>Female. Antenna (Figs <xref ref-type="fig" rid="F14">41</xref>, <xref ref-type="fig" rid="F14">42</xref>) with calva 3.5–4.0 × as long as broad, as long as F2 and F3 combined. Forewing (Figs <xref ref-type="fig" rid="F14">41</xref>, <xref ref-type="fig" rid="F14">42</xref>) narrow, 2.5–2.7 × as long as broad; <abbrev xmlns:xlink="http://www.w3.org/1999/xlink" xlink:title="marginal vein" id="ABBRID0E2NCI" xlink:type="simple">MV</abbrev> 4.0 × <abbrev xmlns:xlink="http://www.w3.org/1999/xlink" xlink:title="stigmal vein" id="ABBRID0E6NCI" xlink:type="simple">STV</abbrev>; <abbrev xmlns:xlink="http://www.w3.org/1999/xlink" xlink:title="submarginal vein" id="ABBRID0EDOCI" xlink:type="simple">SMV</abbrev> with two dorsal setae; speculum absent. Body (Figs <xref ref-type="fig" rid="F14">41</xref>, <xref ref-type="fig" rid="F14">42</xref>) black with bright blue metallic tint.</p><fig id="F14" position="float" orientation="portrait"><object-id xmlns:xlink="http://www.w3.org/1999/xlink" content-type="doi" xlink:type="simple">10.3897/zookeys.1253.163155.figures41-42</object-id><object-id xmlns:xlink="http://www.w3.org/1999/xlink" content-type="arpha" xlink:type="simple">7B0109EF-7B8F-56AE-B003-6E949F9C668E</object-id><label>Figures 41, 42.</label><caption><p><italic><tp:taxon-name><tp:taxon-name-part taxon-name-part-type="genus" reg="Aprostocetus">Aprostocetus</tp:taxon-name-part> <tp:taxon-name-part taxon-name-part-type="species" reg="mandanis">mandanis</tp:taxon-name-part></tp:taxon-name></italic> (Walker), female. 41. Habitus, dorsal view; 42. Habitus, lateral view.</p></caption><graphic xmlns:xlink="http://www.w3.org/1999/xlink" xlink:href="zookeys-1253-277_article-163155__-g014.jpg" position="float" orientation="portrait" xlink:type="simple" id="oo_1424794.jpg"><uri content-type="original_file" xlink:type="simple">https://binary.pensoft.net/fig/1424794</uri></graphic></fig></tp:treatment-sec><tp:treatment-sec sec-type="host" id="SECID0EHPCI"><title>Hosts.</title><p>Unknown from China. Non-Chinese records include <italic><tp:taxon-name><tp:taxon-name-part taxon-name-part-type="genus" reg="Conomelus">Conomelus</tp:taxon-name-part> <tp:taxon-name-part taxon-name-part-type="species" reg="anceps">anceps</tp:taxon-name-part></tp:taxon-name></italic> (Germar, 1821) (<xref ref-type="bibr" rid="B43">Rothschild 1966</xref>), <italic><tp:taxon-name><tp:taxon-name-part taxon-name-part-type="genus" reg="Conomelus">C.</tp:taxon-name-part> <tp:taxon-name-part taxon-name-part-type="species" reg="dehneli">dehneli</tp:taxon-name-part></tp:taxon-name></italic> Fieber, 1866 (<xref ref-type="bibr" rid="B1">Arzone 1978</xref>), <italic>Euconomelus Lepidus</italic> (Boheman, 1847) (<xref ref-type="bibr" rid="B29">Graham 1987</xref>) (<tp:taxon-name><tp:taxon-name-part taxon-name-part-type="order">Hemiptera</tp:taxon-name-part></tp:taxon-name>: <tp:taxon-name><tp:taxon-name-part taxon-name-part-type="family">Delphacidae</tp:taxon-name-part></tp:taxon-name>).</p></tp:treatment-sec><tp:treatment-sec sec-type="distribution" id="SECID0E2QCI"><title>Distribution.</title><p>China (Shanghai, Yunnan, Xizang [new record]), Bulgaria (<xref ref-type="bibr" rid="B14">Boyadzhiev 2003</xref>), Czech Republic, Slovakia (<xref ref-type="bibr" rid="B34">Kalina 1989</xref>), Denmark, United Kingdom, Hungary, Portugal, Sweden (<xref ref-type="bibr" rid="B29">Graham 1987</xref>), Germany (<xref ref-type="bibr" rid="B51">Vidal 2001</xref>), Italy (<xref ref-type="bibr" rid="B1">Arzone 1978</xref>), Netherlands (<xref ref-type="bibr" rid="B24">Gijswijt 2003</xref>).</p></tp:treatment-sec><ref-list><ref id="B58"><mixed-citation xmlns:xlink="http://www.w3.org/1999/xlink" xlink:type="simple"><person-group><name name-style="western"><surname>Walker</surname><given-names>F</given-names></name></person-group> (<year>1846</year>) <source>List of the Specimens of Hymenopterous Insects in the Collection of the British Museum. Part 1 Chalcidites. F.</source><publisher-name>Newman</publisher-name>, <publisher-loc>London, England</publisher-loc>, <size units="page">100 pp</size>.</mixed-citation></ref><ref id="B27"><mixed-citation xmlns:xlink="http://www.w3.org/1999/xlink" xlink:type="simple"><person-group><name name-style="western"><surname>Graham</surname><given-names>MWR de V</given-names></name></person-group> (<year>1961</year>) <article-title>The genus <italic><tp:taxon-name><tp:taxon-name-part taxon-name-part-type="genus">Aprostocetus</tp:taxon-name-part></tp:taxon-name></italic> Westwood <italic>sensu lato</italic> (Hym., <tp:taxon-name><tp:taxon-name-part taxon-name-part-type="family">Eulophidae</tp:taxon-name-part></tp:taxon-name>) notes on the synonymy of European species.</article-title><source>Entomologist’s Monthly Magazine</source><volume>97</volume>: <fpage>34</fpage>–<lpage>64</lpage>.</mixed-citation></ref><ref id="B5"><mixed-citation xmlns:xlink="http://www.w3.org/1999/xlink" xlink:type="simple"><person-group><name name-style="western"><surname>Bakkendorf</surname><given-names>O</given-names></name></person-group> (<year>1953</year>) <article-title>Description of three species of <italic><tp:taxon-name><tp:taxon-name-part taxon-name-part-type="genus">Tetrastichus</tp:taxon-name-part></tp:taxon-name></italic> Haliday (micro-Hym.,) with a host list.</article-title><source>Entomologiske Meddelelser</source><volume>26</volume>: <fpage>549</fpage>–<lpage>576</lpage>.</mixed-citation></ref><ref id="B29"><mixed-citation xmlns:xlink="http://www.w3.org/1999/xlink" xlink:type="simple"><person-group><name name-style="western"><surname>Graham</surname><given-names>MWR de V</given-names></name></person-group> (<year>1987</year>) <article-title>A reclassification of the European <tp:taxon-name><tp:taxon-name-part taxon-name-part-type="subfamily">Tetrastichinae</tp:taxon-name-part></tp:taxon-name> (<tp:taxon-name><tp:taxon-name-part taxon-name-part-type="order">Hymenoptera</tp:taxon-name-part></tp:taxon-name>: <tp:taxon-name><tp:taxon-name-part taxon-name-part-type="family">Eulophidae</tp:taxon-name-part></tp:taxon-name>), with a revision of certain genera. Bulletin of the British Museum (Natural History).</article-title><source>Entomology</source><volume>55</volume>(<issue>1</issue>): <fpage>1</fpage>–<lpage>392</lpage>.</mixed-citation></ref><ref id="B43"><mixed-citation xmlns:xlink="http://www.w3.org/1999/xlink" xlink:type="simple"><person-group><name name-style="western"><surname>Rothschild</surname><given-names>GHL</given-names></name></person-group> (<year>1966</year>) <article-title>Notes on two hymenopterous egg parasites of <tp:taxon-name><tp:taxon-name-part taxon-name-part-type="family">Delphacidae</tp:taxon-name-part></tp:taxon-name> (Hem.).</article-title><source>Entomologist’s Monthly Magazine</source><volume>102</volume>: <fpage>5</fpage>–<lpage>9</lpage>.</mixed-citation></ref><ref id="B1"><mixed-citation xmlns:xlink="http://www.w3.org/1999/xlink" xlink:type="simple"><person-group><name name-style="western"><surname>Arzone</surname><given-names>A</given-names></name></person-group> (<year>1978</year>) <article-title>Biological and epidemiological findings on <italic><tp:taxon-name><tp:taxon-name-part taxon-name-part-type="genus">Conomelus</tp:taxon-name-part> <tp:taxon-name-part taxon-name-part-type="species">dehneli</tp:taxon-name-part></tp:taxon-name></italic> Nast (Hom. <tp:taxon-name><tp:taxon-name-part taxon-name-part-type="family">Delphacidae</tp:taxon-name-part></tp:taxon-name>), which is new to Italy like one of its parasites, <italic><tp:taxon-name><tp:taxon-name-part taxon-name-part-type="genus">Tetrastichus</tp:taxon-name-part> <tp:taxon-name-part taxon-name-part-type="species">mandanis</tp:taxon-name-part></tp:taxon-name></italic> Walk. (Hym., <tp:taxon-name><tp:taxon-name-part taxon-name-part-type="family">Eulophidae</tp:taxon-name-part></tp:taxon-name>).</article-title><source>Bollettino di Zoologia Agraria e Bachicoltura, Milano</source><volume>14</volume>(<issue>2</issue>): <fpage>5</fpage>–<lpage>16</lpage>.</mixed-citation></ref><ref id="B14"><mixed-citation xmlns:xlink="http://www.w3.org/1999/xlink" xlink:type="simple"><person-group><name name-style="western"><surname>Boyadzhiev</surname><given-names>PS</given-names></name></person-group> (<year>2003</year>) <article-title>New records to the fauna of <tp:taxon-name><tp:taxon-name-part taxon-name-part-type="family">Eulophidae</tp:taxon-name-part></tp:taxon-name> in Bulgaria (<tp:taxon-name><tp:taxon-name-part taxon-name-part-type="order">Hymenoptera</tp:taxon-name-part></tp:taxon-name>, <tp:taxon-name><tp:taxon-name-part taxon-name-part-type="superfamily">Chalcidoidea</tp:taxon-name-part></tp:taxon-name>) with a checklist of all the Bulgarian species. Plovdivski Universitet “Paisij Khilendarski”.</article-title><source>Nauchni Trudove Biologiya <tp:taxon-name><tp:taxon-name-part taxon-name-part-type="kingdom">Animalia</tp:taxon-name-part></tp:taxon-name></source><volume>39</volume>(<issue>6</issue>): <fpage>79</fpage>–<lpage>96</lpage>.</mixed-citation></ref><ref id="B34"><mixed-citation xmlns:xlink="http://www.w3.org/1999/xlink" xlink:type="simple"><person-group><name name-style="western"><surname>Kalina</surname><given-names>V</given-names></name></person-group> (<year>1989</year>) <article-title>Checklist of Czechoslovak Insects III (<tp:taxon-name><tp:taxon-name-part taxon-name-part-type="order">Hymenoptera</tp:taxon-name-part></tp:taxon-name>). <tp:taxon-name><tp:taxon-name-part taxon-name-part-type="superfamily">Chalcidoidea</tp:taxon-name-part></tp:taxon-name>.</article-title><source>Acta Faunistica Entomologica Musei Nationalis Pragae</source><volume>19</volume>: <fpage>97</fpage>–<lpage>127</lpage>.</mixed-citation></ref><ref id="B51"><mixed-citation xmlns:xlink="http://www.w3.org/1999/xlink" xlink:type="simple"><person-group><name name-style="western"><surname>Vidal</surname><given-names>S</given-names></name></person-group> (<year>2001</year>) <article-title>Entomofauna Germanica. Band 4. Verzeichnis der Hautflügler Deutschalnds. <tp:taxon-name><tp:taxon-name-part taxon-name-part-type="superfamily">Chalcidoidea</tp:taxon-name-part></tp:taxon-name>.</article-title><source>Entomologische Nachrichten und Berichte</source><volume>7</volume>: <fpage>51</fpage>–<lpage>69</lpage>.</mixed-citation></ref><ref id="B24"><mixed-citation xmlns:xlink="http://www.w3.org/1999/xlink" xlink:type="simple"><person-group><name name-style="western"><surname>Gijswijt</surname><given-names>MJ</given-names></name></person-group> (<year>2003</year>) <article-title>Naamlijst van de Nederlandse bronswespen (<tp:taxon-name><tp:taxon-name-part taxon-name-part-type="order">Hymenoptera</tp:taxon-name-part></tp:taxon-name>: <tp:taxon-name><tp:taxon-name-part taxon-name-part-type="superfamily">Chalcidoidea</tp:taxon-name-part></tp:taxon-name>).</article-title><source>Nederlandse Faunistische Mededelingen</source><volume>18</volume>: <fpage>17</fpage>–<lpage>79</lpage>.</mixed-citation></ref></ref-list></tp:taxon-treatment>
